# Supplementary material for: Comparative Genomic Analysis of Mycobacteriaceae Reveals Horizontal Gene Transfer-Mediated Evolution of the CRISPR-Cas System in the Mycobacterium tuberculosis Complex
Source: mSystems. 2021 Jan 19;6(1):e00934-20. doi: 10.1128/mSystems.00934-20 (PMC7820667; doi:10.1128/mSystems.00934-20)
Supplement: TABLE S1 [file mSystems.00934-20-st001.xlsx]

## Sheet: TableS1a
organism_name	assembly_accession	bioproject_id	Short_ID	locus_tag=16SrRNA	Genus	CRISPR	Evidence level	CRISPR-Cas Type	No. CRISPR loci	Growth_rate	Pathogenicity	Size	GC%	Genes	Proteins	Level	ftp_paths
Mycobacteroides abscessus	GCF_000069185.1	PRJNA15691	AAB	MAB_r5051	Mycobacteroides	Absent-CRISPR	NA	-	NA	Rapid-Growers		5.09049	64.1174	4992	4942	Complete Genome	ftp://ftp.ncbi.nlm.nih.gov/genomes/all/GCF/000/069/185/GCF_000069185.1_ASM6918v1
Mycobacteroides abscessus subsp. bolletii	GCF_000758225.1	PRJNA260833	AABL	LH56_RS15670	Mycobacteroides	Absent-CRISPR	NA	-	NA	Rapid-Growers		4.50173	64.46	5345	5146	Complete Genome	ftp://ftp.ncbi.nlm.nih.gov/genomes/all/GCF/000/758/225/GCF_000758225.1_ASM75822v1
Mycobacteroides chelonae	GCF_000971805.1	PRJNA251569	ACHE	GR01_RS06845	Mycobacteroides	Absent-CRISPR	NA	-	NA	Rapid-Growers		4.89803	63.9	4804	4672	Chromosome	ftp://ftp.ncbi.nlm.nih.gov/genomes/all/GCF/000/971/805/GCF_000971805.1_ASM97180v1
Mycobacteroides franklinii	GCF_002086225.1	PRJNA354248	AFRN	BST24_RS03495	Mycobacteroides	Absent-CRISPR	NA	-	NA	Rapid-Growers		5.44209	64.1	5475	5243	Contig	ftp://ftp.ncbi.nlm.nih.gov/genomes/all/GCF/002/086/225/GCF_002086225.1_ASM208622v1
Mycobacteroides immunogenum	GCF_001605725.1	PRJNA284839	AIMG	ABG82_RS06370	Mycobacteroides	Absent-CRISPR	NA	-	NA	Rapid-Growers		5.57378	64.3	5535	5376	Complete Genome	ftp://ftp.ncbi.nlm.nih.gov/genomes/all/GCF/001/605/725/GCF_001605725.1_ASM160572v1
Mycobacteroides salmoniphilum	GCF_002013645.1	PRJNA323571	ASAL	B4387_RS12355	Mycobacteroides	Absent-CRISPR	NA	-	NA	Rapid-Growers		4.93	64	4931	4721	Contig	ftp://ftp.ncbi.nlm.nih.gov/genomes/all/GCF/002/013/645/GCF_002013645.1_ASM201364v1
Mycobacteroides saopaulense	GCF_002086715.1	PRJNA354248	ASAO	BST43_RS06235	Mycobacteroides	Absent-CRISPR	NA	-	NA	Rapid-Growers		5.20032	64.6	5355	5084	Contig	ftp://ftp.ncbi.nlm.nih.gov/genomes/all/GCF/002/086/715/GCF_002086715.1_ASM208671v1
Mycolicibacter algericus DSM 45454	GCF_002086455.1	PRJNA354248	EALG	BST10_RS21955	Mycolicibacter	Absent-CRISPR	NA	-	NA	Slow-Growers		4.62	68.3	4453	4306	Contig	ftp://ftp.ncbi.nlm.nih.gov/genomes/all/GCF/002/086/455/GCF_002086455.1_ASM208645v1
Mycolicibacter arupensis	GCF_000970885.2	PRJNA280139	EARU	WR43_RS20310	Mycolicibacter	Absent-CRISPR	NA	-	NA	Slow-Growers		4.44141	67.3	4257	3982	Contig	ftp://ftp.ncbi.nlm.nih.gov/genomes/all/GCF/000/970/885/GCF_000970885.2_ASM97088v2
Mycolicibacter icosiumassiliensis	GCF_900078685.2	PRJEB13234	ECO	BN4346_RS40790	Mycolicibacter	Absent-CRISPR	NA	-	NA	Slow-Growers		4.84	66.8	4750	4283	Contig	ftp://ftp.ncbi.nlm.nih.gov/genomes/all/GCF/900/078/685/GCF_900078685.2_PRJEB13234
Mycolicibacter engbaekii	GCF_002101585.1	PRJNA299467	EENG	AWC02_RS14885	Mycolicibacter	Absent-CRISPR	NA	-	NA	Slow-Growers		4.52	68.5	4127	3978	Contig	ftp://ftp.ncbi.nlm.nih.gov/genomes/all/GCF/002/101/585/GCF_002101585.1_ASM210158v1
Mycolicibacter heraklionensis	GCF_001021505.1	PRJNA285002	EHER	ABW16_RS23450	Mycolicibacter	Absent-CRISPR	NA	-	NA	Slow-Growers		5.10975	67.9	4869	4598	Scaffold	ftp://ftp.ncbi.nlm.nih.gov/genomes/all/GCF/001/021/505/GCF_001021505.1_ASM102150v1
Mycolicibacter hiberniae	GCF_002101655.1	PRJNA299467	EHIR	AWC09_RS01200	Mycolicibacter	Absent-CRISPR	NA	-	NA	Slow-Growers		4.34	68.5	4015	3897	Contig	ftp://ftp.ncbi.nlm.nih.gov/genomes/all/GCF/002/101/655/GCF_002101655.1_ASM210165v1
Mycolicibacter kumamotonensis	GCF_001679965.1	PRJNA288076	EKUM	ACT18_RS17485	Mycolicibacter	Absent-CRISPR	NA	-	NA	Slow-Growers		5.33045	67.7	5222	4810	Scaffold	ftp://ftp.ncbi.nlm.nih.gov/genomes/all/GCF/001/679/965/GCF_001679965.1_ASM167996v1
Mycolicibacter longobardus	GCF_002102265.1	PRJNA299467	ELON	AWC16_RS20565	Mycolicibacter	True-CRISPR	4	Type-I-U	1	Slow-Growers		4.81	67.9	4573	4435	Contig	ftp://ftp.ncbi.nlm.nih.gov/genomes/all/GCF/002/102/265/GCF_002102265.1_ASM210226v1
Mycolicibacter minnesotensis	GCF_002086405.1	PRJNA354248	EMIN	BST33_RS19460	Mycolicibacter	Absent-CRISPR	NA	-	NA	Slow-Growers		4.19	67.1	3890	3778	Contig	ftp://ftp.ncbi.nlm.nih.gov/genomes/all/GCF/002/086/405/GCF_002086405.1_ASM208640v1
Mycolicibacter nonchromogenicus	GCF_002101775.1	PRJNA299467	ENON	AWC18_RS19890	Mycolicibacter	Absent-CRISPR	NA	-	NA	Slow-Growers		4.46533	67.8	4199	4008	Contig	ftp://ftp.ncbi.nlm.nih.gov/genomes/all/GCF/002/101/775/GCF_002101775.1_ASM210177v1
Mycolicibacter senuensis	GCF_002101885.1	PRJNA299467	ESEN	AWC24_RS00445	Mycolicibacter	Absent-CRISPR	NA	-	NA	Slow-Growers		4.53463	68.7	4329	4102	Contig	ftp://ftp.ncbi.nlm.nih.gov/genomes/all/GCF/002/101/885/GCF_002101885.1_ASM210188v1
Mycolicibacter sinensis	GCF_000214155.1	PRJNA51513	ESIN	JDM601_RS09345	Mycolicibacter	Absent-CRISPR	NA	-	NA	Slow-Growers		4.64367	68.4	4413	4259	Complete Genome	ftp://ftp.ncbi.nlm.nih.gov/genomes/all/GCF/000/214/155/GCF_000214155.1_ASM21415v1
Mycolicibacter terrae	GCF_002101955.1	PRJNA299467	ETRA	AWC28_RS09530	Mycolicibacter	Absent-CRISPR	NA	-	NA	Slow-Growers		4.52482	68.4	4303	4091	Contig	ftp://ftp.ncbi.nlm.nih.gov/genomes/all/GCF/002/101/955/GCF_002101955.1_ASM210195v1
Mycolicibacterium neoaurum VKM Ac-1815D	GCF_000317305.3	PRJNA177066	FAC	D174_RS19760	Mycolicibacterium	Absent-CRISPR	NA	-	NA	Rapid-Growers		5.42127	66.9	5103	4988	Complete	ftp://ftp.ncbi.nlm.nih.gov/genomes/all/GCF/000/317/305/GCF_000317305.3_ASM31730v3
Mycolicibacterium acapulense	GCF_900089125.1	PRJEB14254	FACA	BN8058_RS03200	Mycolicibacterium	Absent-CRISPR	NA	-	NA	Rapid-Growers		5.29	66.7	5187	4740	Scaffold	ftp://ftp.ncbi.nlm.nih.gov/genomes/all/GCF/900/089/125/GCF_900089125.1_PRJEB14254
Mycolicibacterium farcinogenes	GCF_000723385.1	PRJEB5746	FARC	BN975_RS26340	Mycolicibacterium	Absent-CRISPR	NA	-	NA	Rapid-Growers		6.13989	66.3	5858	5623	Scaffold	ftp://ftp.ncbi.nlm.nih.gov/genomes/all/GCF/000/723/385/GCF_000723385.1_PRJEB5746_assembly_1
Mycolicibacterium aurum	GCF_001049355.1	PRJEB8229	FAUR	AURUM_RS06285	Mycolicibacterium	Absent-CRISPR	NA	-	NA	Rapid-Growers		6.02	67.5	5740	5518	Scaffold	ftp://ftp.ncbi.nlm.nih.gov/genomes/all/GCF/001/049/355/GCF_001049355.1_M_aurum
Mycolicibacterium austroafricanum	GCF_000612725.1	PRJEB5747	FAUS	BN976_RS14230	Mycolicibacterium	True-CRISPR	4	Type-I-E	3	Rapid-Growers		6.77	67.7	6477	6140	Scaffold	ftp://ftp.ncbi.nlm.nih.gov/genomes/all/GCF/000/612/725/GCF_000612725.1_PRJEB5747_assembly_1
Mycolicibacterium bacteremicum	GCF_002086115.1	PRJNA354248	FBAC	BST17_RS28380	Mycolicibacterium	Absent-CRISPR	NA	-	NA	Rapid-Growers		5.95204	68.1	5733	5574	Contig	ftp://ftp.ncbi.nlm.nih.gov/genomes/all/GCF/002/086/115/GCF_002086115.1_ASM208611v1
Mycolicibacterium boenickei	GCF_900166915.1	PRJEB19486	FBOE	B2D00_RS26745	Mycolicibacterium	Absent-CRISPR	NA	-	NA	Rapid-Growers		6.51	66.8	6307	6012	Contig	ftp://ftp.ncbi.nlm.nih.gov/genomes/all/GCF/900/166/915/GCF_900166915.1_PRJEB19486
Mycolicibacterium brisbanense	GCF_001570425.1	PRJDB4227	FBRI	RMCB_RS35515	Mycolicibacterium	Absent-CRISPR	NA	-	NA	Rapid-Growers		7.38749	66.6	7142	6924	Scaffold	ftp://ftp.ncbi.nlm.nih.gov/genomes/all/GCF/001/570/425/GCF_001570425.1_ASM157042v1
Mycolicibacterium canariasense	GCF_001570445.1	PRJDB4227	FCAN	RMCC_RS28715	Mycolicibacterium	Absent-CRISPR	NA	-	NA	Rapid-Growers		6.73461	67.6	6788	6487	Scaffold	ftp://ftp.ncbi.nlm.nih.gov/genomes/all/GCF/001/570/445/GCF_001570445.1_ASM157044v1
Mycolicibacterium celeriflavum	GCF_002086175.1	PRJNA354248	FCEL	BST21_RS23650	Mycolicibacterium	Absent-CRISPR	NA	-	NA	Rapid-Growers		4.94945	66.9	4786	4630	Contig	ftp://ftp.ncbi.nlm.nih.gov/genomes/all/GCF/002/086/175/GCF_002086175.1_ASM208617v1
Mycolicibacterium chlorophenolicum	GCF_001044235.1	PRJNA274376	FCHL	MCHLDSM_RS29725	Mycolicibacterium	Absent-CRISPR	NA	-	NA	Rapid-Growers		7.37952	68.4	7164	6729	Scaffold	ftp://ftp.ncbi.nlm.nih.gov/genomes/all/GCF/001/044/235/GCF_001044235.1_ASM104423v1
Mycolicibacterium chubuense NBB4	GCF_000266905.1	PRJNA53215	FCHUB	MYCCH_RS12880	Mycolicibacterium	Absent-CRISPR	NA	-	NA	Rapid-Growers		6.34262	68.3	6006	5808	Complete	ftp://ftp.ncbi.nlm.nih.gov/genomes/all/GCF/000/266/905/GCF_000266905.1_ASM26690v1
Mycolicibacterium confluentis	GCF_002102105.1	PRJNA299467	FCONF	AWB99_RS23965	Mycolicibacterium	Absent-CRISPR	NA	-	NA	Rapid-Growers		5.84169	67.5	5546	5354	Contig	ftp://ftp.ncbi.nlm.nih.gov/genomes/all/GCF/002/102/105/GCF_002102105.1_ASM210210v1
Mycolicibacterium cosmeticum	GCF_000613185.1	PRJEB5748	FCOS	BN977_RS01215	Mycolicibacterium	Absent-CRISPR	NA	-	NA	Rapid-Growers		6.46209	68.2	6314	6170	Contig	ftp://ftp.ncbi.nlm.nih.gov/genomes/all/GCF/000/613/185/GCF_000613185.1_PRJEB5748_assembly_1
Mycolicibacterium diernhoferi	GCF_002024975.1	PRJNA338014	FDIN	BV510_RS12180	Mycolicibacterium	Absent-CRISPR	NA	-	NA	Rapid-Growers		5.92084	67.8	6188	5259	Scaffold	ftp://ftp.ncbi.nlm.nih.gov/genomes/all/GCF/002/024/975/GCF_002024975.1_ASM202497v1
Mycolicibacterium doricum	GCF_002102115.1	PRJNA299467	FDOC	AWC01_RS15755	Mycolicibacterium	Absent-CRISPR	NA	-	NA	Rapid-Growers		3.9521	67.6	3897	3537	Contig	ftp://ftp.ncbi.nlm.nih.gov/genomes/all/GCF/002/102/115/GCF_002102115.1_ASM210211v1
Mycolicibacterium elephantis	GCF_001005175.1	PRJNA282888	FELE	AAV95_RS24390	Mycolicibacterium	Absent-CRISPR	NA	-	NA	Rapid-Growers		5.18762	67.8	5121	4784	Contig	ftp://ftp.ncbi.nlm.nih.gov/genomes/all/GCF/001/005/175/GCF_001005175.1_ASM100517v1
Mycolicibacterium fallax	GCF_002101995.1	PRJNA299467	FFAL	AWC04_RS18170	Mycolicibacterium	Absent-CRISPR	NA	-	NA	Rapid-Growers		4.23245	70.3	4060	3867	Contig	ftp://ftp.ncbi.nlm.nih.gov/genomes/all/GCF/002/101/995/GCF_002101995.1_ASM210199v1
Mycolicibacterium fortuitum	GCF_001307545.1	PRJNA280545	FFOR	XA26_RS17035	Mycolicibacterium	Absent-CRISPR	NA	-	NA	Rapid-Growers		6.25462	66.2	6011	5857	Complete	ftp://ftp.ncbi.nlm.nih.gov/genomes/all/GCF/001/307/545/GCF_001307545.1_ASM130754v1
Mycolicibacterium gilvum Spyr1	GCF_000184435.1	PRJNA28521	FGIL	MSPYR1_RS08600	Mycolicibacterium	Absent-CRISPR	NA	-	NA	Rapid-Growers		5.55	67.9	5291	5105	Complete	ftp://ftp.ncbi.nlm.nih.gov/genomes/all/GCF/000/184/435/GCF_000184435.1_ASM18443v1
Mycolicibacterium goodii	GCF_001187505.1	PRJNA288832	FGOD	AFA91_RS15820	Mycolicibacterium	Absent-CRISPR	NA	-	NA	Rapid-Growers		7.10593	67.6	6718	6448	Complete	ftp://ftp.ncbi.nlm.nih.gov/genomes/all/GCF/001/187/505/GCF_001187505.1_ASM118750v1
Mycolicibacterium hassiacum DSM 44199	GCF_000379865.1	PRJNA165409	FHAS	A3G5_RS25515	Mycolicibacterium	True-CRISPR	4	Type-I-U	1	Rapid-Growers		5.08	69.4	4890	4632	Scaffold	ftp://ftp.ncbi.nlm.nih.gov/genomes/all/GCF/000/379/865/GCF_000379865.1_ASM37986v1
Mycolicibacterium holsaticum	GCF_001722355.1	PRJNA338014	FHOLS	BHQ17_RS19890	Mycolicibacterium	Absent-CRISPR	NA	-	NA	Rapid-Growers		5.74834	67	5849	5206	Contig	ftp://ftp.ncbi.nlm.nih.gov/genomes/all/GCF/001/722/355/GCF_001722355.1_ASM172235v1
Mycolicibacterium houstonense	GCF_900078665.2	PRJEB13221	FHOU	BN4332_RS32660	Mycolicibacterium	Absent-CRISPR	NA	-	NA	Rapid-Growers		6.38	66.9	6571	5691	Contig	ftp://ftp.ncbi.nlm.nih.gov/genomes/all/GCF/900/078/665/GCF_900078665.2_PRJEB13221
Mycolicibacterium insubricum	GCF_002086255.1	PRJNA354248	FINSU	BST26_RS21210	Mycolicibacterium	Absent-CRISPR	NA	-	NA	Rapid-Growers		4.55368	68.9	4333	4090	Contig	ftp://ftp.ncbi.nlm.nih.gov/genomes/all/GCF/002/086/255/GCF_002086255.1_ASM208625v1
Mycolicibacterium iranicum UM_TJL	GCF_000455165.1	PRJNA213255	FIRA	N420_RS0129980	Mycolicibacterium	Absent-CRISPR	NA	-	NA	Rapid-Growers		6.14	66.1	5914	5663	Scaffold	ftp://ftp.ncbi.nlm.nih.gov/genomes/all/GCF/000/455/165/GCF_000455165.1_Mycobacterium_iranicum_UM_TJL
Mycolicibacterium komanii	GCF_001050035.1	PRJEB9486	FKOM	BN1838_RS17825	Mycolicibacterium	Absent-CRISPR	NA	-	NA	Rapid-Growers		5.37897	67.3	5201	5039	Contig	ftp://ftp.ncbi.nlm.nih.gov/genomes/all/GCF/001/050/035/GCF_001050035.1_Mycobacterium_komanii_GPK_1020
Mycolicibacterium flavescens	GCF_001722335.1	PRJNA338014	FLAV	BHQ18_RS28680	Mycolicibacterium	Absent-CRISPR	NA	-	NA	Rapid-Growers		5.97342	68.5	5850	5612	Scaffold	ftp://ftp.ncbi.nlm.nih.gov/genomes/all/GCF/001/722/335/GCF_001722335.1_ASM172233v1
Mycolicibacterium litorale	GCF_002007745.1	PRJNA374925	FLITO	B1R94_RS14580	Mycolicibacterium	Absent-CRISPR	NA	-	NA	Rapid-Growers		6.1	67.4	5818	5231	Complete	ftp://ftp.ncbi.nlm.nih.gov/genomes/all/GCF/002/007/745/GCF_002007745.1_ASM200774v1
Mycolicibacterium llatzerense	GCF_000878195.1	PRJNA273763	FLLAT	TL10_RS29220	Mycolicibacterium	Absent-CRISPR	NA	-	NA	Rapid-Growers		6.09159	66.6	5936	5713	Contig	ftp://ftp.ncbi.nlm.nih.gov/genomes/all/GCF/000/878/195/GCF_000878195.1_ASM87819v1
Mycolicibacterium mageritense DSM 44476 = CIP 104973	GCF_000612825.1	PRJEB5749	FMAG	BN978_RS30425	Mycolicibacterium	Absent-CRISPR	NA	-	NA	Rapid-Growers		7.96661	66.9	7737	7495	Contig	ftp://ftp.ncbi.nlm.nih.gov/genomes/all/GCF/000/612/825/GCF_000612825.1_PRJEB5749_assembly_1
Mycolicibacterium malmesburyense	GCF_001050015.1	PRJEB9485	FMAL	BN1837_RS01920	Mycolicibacterium	Absent-CRISPR	NA	-	NA	Rapid-Growers		5.47096	67.3	5295	5040	Scaffold	ftp://ftp.ncbi.nlm.nih.gov/genomes/all/GCF/001/050/015/GCF_001050015.1_Mycobacterium_malmesburii_WCM_7299
Mycolicibacterium monacense DSM 44395	GCF_002086655.1	PRJNA354248	FMONA	BST34_RS28865	Mycolicibacterium	Absent-CRISPR	NA	-	NA	Rapid-Growers		6.00171	68.4	5836	5612	Contig	ftp://ftp.ncbi.nlm.nih.gov/genomes/all/GCF/002/086/655/GCF_002086655.1_ASM208665v1
Mycolicibacterium moriokaense	GCF_002086395.1	PRJNA354248	FMORI	BST36_RS29970	Mycolicibacterium	Absent-CRISPR	NA	-	NA	Rapid-Growers		6.21736	66	6098	5856	Contig	ftp://ftp.ncbi.nlm.nih.gov/genomes/all/GCF/002/086/395/GCF_002086395.1_ASM208639v1
Mycolicibacterium mucogenicum	GCF_001291445.1	PRJEB10728	FMUCO	BN2644_RS08080	Mycolicibacterium	Absent-CRISPR	NA	-	NA	Rapid-Growers		6.21	67.2	6051	5857	Contig	ftp://ftp.ncbi.nlm.nih.gov/genomes/all/GCF/001/291/445/GCF_001291445.1_Mycobacterium_mucogenicum
Mycolicibacterium neworleansense	GCF_001245615.1	PRJEB9831	FNEW	BN2156_RS00005	Mycolicibacterium	Absent-CRISPR	NA	-	NA	Rapid-Growers		6.28732	66.8	6054	5828	Contig	ftp://ftp.ncbi.nlm.nih.gov/genomes/all/GCF/001/245/615/GCF_001245615.1_Mycobacterium_neworleansense_assembly_1
Mycolicibacterium novocastrense	GCF_001570485.1	PRJDB4227	FNOVO	RMCN_RS16605	Mycolicibacterium	Absent-CRISPR	NA	-	NA	Rapid-Growers		7.39	66.6	6118	6913	Scaffold	ftp://ftp.ncbi.nlm.nih.gov/genomes/all/GCF/001/570/485/GCF_001570485.1_ASM157048v1
Mycolicibacterium obuense	GCF_000974925.2	PRJNA279894	FOBUE	WN67_RS07055	Mycolicibacterium	Absent-CRISPR	NA	-	NA	Rapid-Growers		6.38177	67.6	6233	5870	Scaffold	ftp://ftp.ncbi.nlm.nih.gov/genomes/all/GCF/000/974/925/GCF_000974925.2_ASM97492v2
Mycolicibacterium parafortuitum	GCF_002086815.1	PRJNA354248	FPARA	BST38_RS28720	Mycolicibacterium	Absent-CRISPR	NA	-	NA	Rapid-Growers		6.13611	68.5	5789	5647	Contig	ftp://ftp.ncbi.nlm.nih.gov/genomes/all/GCF/002/086/815/GCF_002086815.1_ASM208681v1
Mycolicibacterium peregrinum	GCF_001403655.1	PRJEB10727	FPER	BN2643_RS21815	Mycolicibacterium	Absent-CRISPR	NA	-	NA	Rapid-Growers		7.11	66.2	6874	6528	Scaffold	ftp://ftp.ncbi.nlm.nih.gov/genomes/all/GCF/001/403/655/GCF_001403655.1_Mycobacterium_peregrinum
Mycolicibacterium phlei	GCF_001583415.1	PRJNA311273	FPHLE	MPHLCCUG_RS19125	Mycolicibacterium	Absent-CRISPR	NA	-	NA	Rapid-Growers		5.34964	69.4	5145	4943	Complete	ftp://ftp.ncbi.nlm.nih.gov/genomes/all/GCF/001/583/415/GCF_001583415.1_ASM158341v1
Mycolicibacterium porcinum	GCF_001942045.1	PRJNA338014	FPORC	BVU76_RS30175	Mycolicibacterium	Absent-CRISPR	NA	-	NA	Rapid-Growers		6.24014	66.8	6067	5805	Scaffold	ftp://ftp.ncbi.nlm.nih.gov/genomes/all/GCF/001/942/045/GCF_001942045.1_ASM194204v1
Mycolicibacterium rufum	GCF_000762985.1	PRJNA247390	FRUFU	EU78_RS13475	Mycolicibacterium	Absent-CRISPR	NA	-	NA	Rapid-Growers		6.17641	69.2	5864	5443	Contig	ftp://ftp.ncbi.nlm.nih.gov/genomes/all/GCF/000/762/985/GCF_000762985.1_ASM76298v1
Mycolicibacterium rutilum	GCF_900108565.1	PRJEB15815	FRUT	BLW81_RS21030	Mycolicibacterium	Absent-CRISPR	NA	-	NA	Rapid-Growers		5.98793	68.4	5829	5647	Chromosome	ftp://ftp.ncbi.nlm.nih.gov/genomes/all/GCF/900/108/565/GCF_900108565.1_IMG-taxon_2636415969_annotated_assembly
Mycolicibacterium senegalense	GCF_001021425.1	PRJNA285366	FSENE	ABW05_RS32380	Mycolicibacterium	Absent-CRISPR	NA	-	NA	Rapid-Growers		6.855	66.4	6722	6490	Scaffold	ftp://ftp.ncbi.nlm.nih.gov/genomes/all/GCF/001/021/425/GCF_001021425.1_ASM102142v1
Mycolicibacterium septicum DSM 44393	GCF_000455325.1	PRJEB4006	FSEP	TX88_RS32645	Mycolicibacterium	Absent-CRISPR	NA	-	NA	Rapid-Growers		6.91	66.7	6636	6203	Scaffold	ftp://ftp.ncbi.nlm.nih.gov/genomes/all/GCF/000/455/325/GCF_000455325.1_Mycobacterium_septicum_DSM44393T
Mycolicibacterium setense	GCF_000805385.1	PRJNA268140	FSETE	QQ25_RS29580	Mycolicibacterium	Absent-CRISPR	NA	-	NA	Rapid-Growers		6.26505	66.4	5992	5858	Contig	ftp://ftp.ncbi.nlm.nih.gov/genomes/all/GCF/000/805/385/GCF_000805385.1_ASM80538v1
Mycolicibacterium smegmatis MC2 155	GCF_000015005.1	PRJNA92	FSMEG	MSMEG_4931	Mycolicibacterium	Absent-CRISPR	NA	-	NA	Rapid-Growers		6.98821	67.4	6938	6717	Complete	ftp://ftp.ncbi.nlm.nih.gov/genomes/all/GCF/000/015/005/GCF_000015005.1_ASM1500v1
Mycolicibacterium thermoresistibile	GCF_001570505.1	PRJDB4227	FTHER	RMCT_RS23415	Mycolicibacterium	Absent-CRISPR	NA	-	NA	Rapid-Growers		4.89314	69	4670	4472	Scaffold	ftp://ftp.ncbi.nlm.nih.gov/genomes/all/GCF/001/570/505/GCF_001570505.1_ASM157050v1
Mycolicibacterium vaccae 95051	GCF_001655245.1	PRJNA210723	FVACC	MYVA_RS20165	Mycolicibacterium	Absent-CRISPR	NA	-	NA	Rapid-Growers		6.23575	68.6	5884	5732	Complete	ftp://ftp.ncbi.nlm.nih.gov/genomes/all/GCF/001/655/245/GCF_001655245.1_ASM165524v1
Mycolicibacterium vanbaalenii PYR-1	GCF_000015305.1	PRJNA15761	FVANB	MVAN_RS21700	Mycolicibacterium	Absent-CRISPR	NA	-	NA	Rapid-Growers		6.49	67.8	6201	5999	Complete	ftp://ftp.ncbi.nlm.nih.gov/genomes/all/GCF/000/015/305/GCF_000015305.1_ASM1530v1
Mycolicibacterium vulneris	GCF_000612885.1	PRJEB5750	FVUL	BN979_RS31830	Mycolicibacterium	Absent-CRISPR	NA	-	NA	Rapid-Growers		6.98144	66.7	6703	6520	Contig	ftp://ftp.ncbi.nlm.nih.gov/genomes/all/GCF/000/612/885/GCF_000612885.1_PRJEB5750_assembly_1
Mycolicibacterium wolinskyi	GCF_001545135.1	PRJNA296779	FWOLI	AFM11_RS35825	Mycolicibacterium	Absent-CRISPR	NA	-	NA	Rapid-Growers		7.44974	66.5	7300	7047	Contig	ftp://ftp.ncbi.nlm.nih.gov/genomes/all/GCF/001/545/135/GCF_001545135.1_ASM154513v1
Mycobacterium africanum GM041182	GCF_000253355.1	PRJEA68095	MAF	MAF_RS06985	Mycobacterium	True-CRISPR	4	Type-III-A	2	Slow-Growers		4.38931	65.6	4243	4045	Complete Genome	ftp://ftp.ncbi.nlm.nih.gov/genomes/all/GCF/000/253/355/GCF_000253355.1_ASM25335v1
Mycobacterium alsense	GCF_002086635.1	PRJNA354248	MALS	BST11_RS23315	Mycobacterium	Absent-CRISPR	NA	-	NA	Slow-Growers		5.69285	69.3	5355	5087	Contig	ftp://ftp.ncbi.nlm.nih.gov/genomes/all/GCF/002/086/635/GCF_002086635.1_ASM208663v1
Mycobacterium angelicum	GCF_002086155.1	PRJNA354248	MANG	BST12_RS12390	Mycobacterium	Absent-CRISPR	NA	-	NA	Slow-Growers		6.66291	66.3	5764	5379	Contig	ftp://ftp.ncbi.nlm.nih.gov/genomes/all/GCF/002/086/155/GCF_002086155.1_ASM208615v1
Mycobacterium arosiense ATCC BAA-1401 = DSM 45069	GCF_002086125.1	PRJNA354248	MARO	BST14_RS00245	Mycobacterium	Absent-CRISPR	NA	-	NA	Slow-Growers		5.98021	66.8	5635	5251	Contig	ftp://ftp.ncbi.nlm.nih.gov/genomes/all/GCF/002/086/125/GCF_002086125.1_ASM208612v1
Mycobacterium asiaticum DSM 44297	GCF_000613245.1	PRJEB5743	MAS	BN972_RS11865	Mycobacterium	Absent-CRISPR	NA	-	NA	Slow-Growers		5.94	66.2	5565	5150	Scaffold	ftp://ftp.ncbi.nlm.nih.gov/genomes/all/GCF/000/613/245/GCF_000613245.1_PRJEB5743_assembly_1
Mycobacterium avium 104	GCF_000014985.1	PRJNA88	MAV	MAV_RS07320	Mycobacterium	True-CRISPR	4	Orphan	1	Slow-Growers		5.47549	69	5199	4894	Complete Genome	ftp://ftp.ncbi.nlm.nih.gov/genomes/all/GCF/000/014/985/GCF_000014985.1_ASM1498v1
Mycobacterium avium subsp. hominissuis TH135	GCF_000829075.1	PRJDB502	MAVH	MAH_RS06575	Mycobacterium	Absent-CRISPR	NA	-	NA	Slow-Growers		5.14593	69.1941	4790	4625	Complete Genome	ftp://ftp.ncbi.nlm.nih.gov/genomes/all/GCF/000/829/075/GCF_000829075.1_ASM82907v1
Mycobacterium avium subsp. paratuberculosis K-10	GCF_000007865.1	PRJNA91	MAVP	MAP_RS12485	Mycobacterium	Absent-CRISPR	NA	-	NA	Slow-Growers		4.83	69.3	4562	4289	Complete Genome	ftp://ftp.ncbi.nlm.nih.gov/genomes/all/GCF/000/007/865/GCF_000007865.1_ASM786v1
Mycobacterium avium subsp. silvaticum ATCC 49884	GCF_000504975.1	PRJNA219418	MAVS	P863_RS37100	Mycobacterium	Absent-CRISPR	NA	-	NA	Slow-Growers		4.71317	69.2	4761	3833	Contig	ftp://ftp.ncbi.nlm.nih.gov/genomes/all/GCF/000/504/975/GCF_000504975.1_MAS_49884_version_1
Mycobacterium bohemicum	GCF_002102025.1	PRJNA299467	MBOH	AWB93_RS23670	Mycobacterium	Absent-CRISPR	NA	-	NA	Slow-Growers		5.42052	69.2	5040	4826	Contig	ftp://ftp.ncbi.nlm.nih.gov/genomes/all/GCF/002/102/025/GCF_002102025.1_ASM210202v1
Mycobacterium bouchedurhonense	GCF_002086165.1	PRJNA354248	MBOU	BST19_RS05245	Mycobacterium	Absent-CRISPR	NA	-	NA	Slow-Growers		5.89731	68.6	5653	5302	Contig	ftp://ftp.ncbi.nlm.nih.gov/genomes/all/GCF/002/086/165/GCF_002086165.1_ASM208616v1
Mycobacterium bovis AF2122/97	GCF_000195835.2	PRJEB15187	MBOV	BQ2027_RRS	Mycobacterium	True-CRISPR	4	Type-III-A	2	Slow-Growers		4.3499	65.6	4043	3988	Complete Genome	ftp://ftp.ncbi.nlm.nih.gov/genomes/all/GCF/000/195/835/GCF_000195835.2_ASM19583v2
Mycobacterium branderi	GCF_002086575.1	PRJNA354248	MBRA	BST20_RS28640	Mycobacterium	Absent-CRISPR	NA	-	NA	Slow-Growers		5.90351	66.5	5732	5520	Contig	ftp://ftp.ncbi.nlm.nih.gov/genomes/all/GCF/002/086/575/GCF_002086575.1_ASM208657v1
Mycobacterium canettii CIPT 140010059	GCF_000253375.1	PRJEA68135	MCAN	MCAN_RS07000	Mycobacterium	True-CRISPR	4	Type-III-A	1	Slow-Growers		4.48206	65.6	4293	4064	Complete Genome	ftp://ftp.ncbi.nlm.nih.gov/genomes/all/GCF/000/253/375/GCF_000253375.1_ASM25337v1
Mycobacterium caprae	GCF_001941665.1	PRJNA326075	MCAP	BBG46_RS07340	Mycobacterium	True-CRISPR	4	Type-III-A	2	Slow-Growers		4.32496	65.6	4197	3972	Chromosome	ftp://ftp.ncbi.nlm.nih.gov/genomes/all/GCF/001/941/665/GCF_001941665.1_ASM194166v1
Mycobacterium celatum	GCF_000974705.1	PRJDB3515	MCEL	AWU83_RS08370	Mycobacterium	True-CRISPR	4 & 3	Type-I-E	2	Slow-Growers		4.66	66.8	4624	3893	Contig	ftp://ftp.ncbi.nlm.nih.gov/genomes/all/GCF/000/974/705/GCF_000974705.1_ASM97470v1
Mycobacterium chimaera	GCF_001750065.2	PRJNA294790	MCHI	AN480_RS08100	Mycobacterium	Absent-CRISPR	NA	-	NA	Slow-Growers		6.33004	67.5628	6005	5596	Complete Genome	ftp://ftp.ncbi.nlm.nih.gov/genomes/all/GCF/001/750/065/GCF_001750065.2_ASM175006v2
Mycobacterium conspicuum	GCF_002102095.1	PRJNA299467	MCON	AWC00_RS12765	Mycobacterium	Absent-CRISPR	NA	-	NA	Slow-Growers		6.20061	67.4	5769	5525	Contig	ftp://ftp.ncbi.nlm.nih.gov/genomes/all/GCF/002/102/095/GCF_002102095.1_ASM210209v1
Mycobacterium europaeum	GCF_002102155.1	PRJNA299467	MEUR	AWC03_RS21740	Mycobacterium	Absent-CRISPR	NA	-	NA	Slow-Growers		5.63067	68.5	5322	5116	Contig	ftp://ftp.ncbi.nlm.nih.gov/genomes/all/GCF/002/102/155/GCF_002102155.1_ASM210215v1
Mycobacterium florentinum	GCF_002101635.1	PRJNA299467	MFLO	AWC05_RS07105	Mycobacterium	Absent-CRISPR	NA	-	NA	Slow-Growers		6.17835	66.4	5843	5677	Contig	ftp://ftp.ncbi.nlm.nih.gov/genomes/all/GCF/002/101/635/GCF_002101635.1_ASM210163v1
Mycobacterium fragae	GCF_002102185.1	PRJNA299467	MFRA	AWC06_RS10850	Mycobacterium	Absent-CRISPR	NA	-	NA	Slow-Growers		4.73105	66	4557	4411	Contig	ftp://ftp.ncbi.nlm.nih.gov/genomes/all/GCF/002/102/185/GCF_002102185.1_ASM210218v1
'Mycobacterium gastri ''Wayne'''	GCF_000521195.1	PRJNA231757	MGAS	MGAST_RS05375	Mycobacterium	True-CRISPR	4	Type-I-U	3	Slow-Growers		6.00479	66.2	5703	4856	Contig	ftp://ftp.ncbi.nlm.nih.gov/genomes/all/GCF/000/521/195/GCF_000521195.1_MgastriV1
Mycobacterium genavense ATCC 51234	GCF_000526915.1	PRJNA223121	MGEN	T428_RS0102065	Mycobacterium	Absent-CRISPR	NA	-	NA	Slow-Growers		4.94	66.9	4735	3558	Contig	ftp://ftp.ncbi.nlm.nih.gov/genomes/all/GCF/000/526/915/GCF_000526915.1_ASM52691v1
Mycobacterium gordonae	GCF_001722405.1	PRJNA338014	MGOR	BHQ23_RS19925	Mycobacterium	Absent-CRISPR	NA	-	NA	Slow-Growers		7.29353	66.6	6841	6150	Scaffold	ftp://ftp.ncbi.nlm.nih.gov/genomes/all/GCF/001/722/405/GCF_001722405.1_ASM172240v1
Mycobacterium heckeshornense	GCF_001077755.1	PRJNA288073	MHEC	ACT16_RS23200	Mycobacterium	True-CRISPR	4	Type-I-U	2	Slow-Growers		5.01017	65.9	4855	4560	Contig	ftp://ftp.ncbi.nlm.nih.gov/genomes/all/GCF/001/077/755/GCF_001077755.1_ASM107775v1
Mycobacterium heidelbergense	GCF_002086215.1	PRJNA354248	MHEIDL	BST25_RS08040	Mycobacterium	Absent-CRISPR	NA	-	NA	Slow-Growers		4.99911	68	4653	4417	Contig	ftp://ftp.ncbi.nlm.nih.gov/genomes/all/GCF/002/086/215/GCF_002086215.1_ASM208621v1
Mycobacterium intermedium	GCF_001722345.1	PRJNA338014	MINM	BHQ20_RS09080	Mycobacterium	Absent-CRISPR	NA	-	NA	Slow-Growers		6.85564	65.8	6028	5706	Scaffold	ftp://ftp.ncbi.nlm.nih.gov/genomes/all/GCF/001/722/345/GCF_001722345.1_ASM172234v1
Mycobacterium interjectum	GCF_900078675.2	PRJEB13236	MINT	BN4348_RS47465	Mycobacterium	Absent-CRISPR	NA	-	NA	Slow-Growers		5.85	67.9	5920	5073	Contig	ftp://ftp.ncbi.nlm.nih.gov/genomes/all/GCF/900/078/675/GCF_900078675.2_PRJEB13236
Mycobacterium intracellulare ATCC 13950	GCF_000277125.1	PRJNA82157	MINT-AT	OCU_RS32875	Mycobacterium	Absent-CRISPR	NA	-	NA	Slow-Growers		5.4024	68.1	5117	5017	Complete Genome	ftp://ftp.ncbi.nlm.nih.gov/genomes/all/GCF/000/277/125/GCF_000277125.1_ASM27712v1
Mycobacterium intracellulare subsp. intracellulare MTCC 9506	GCF_000298095.1	PRJNA33469	MINT-MT	MIP_RS07465	Mycobacterium	Absent-CRISPR	NA	-	NA	Slow-Growers		5.58901	68	5265	5121	Complete Genome	ftp://ftp.ncbi.nlm.nih.gov/genomes/all/GCF/000/298/095/GCF_000298095.1_ASM29809v1
Mycobacterium kubicae	GCF_001667525.1	PRJNA305922	MKUB-AS	A5725_RS19725	Mycobacterium	Absent-CRISPR	NA	-	NA	Slow-Growers		5.61808	66	5272	5064	Contig	ftp://ftp.ncbi.nlm.nih.gov/genomes/all/GCF/001/667/525/GCF_001667525.1_ASM166752v1
Mycobacterium kubicae	GCF_002101745.1	PRJNA299467	MKUB-CIP	AWC13_RS19555	Mycobacterium	Absent-CRISPR	NA	-	NA	Slow-Growers		5.83257	66	5512	5202	Contig	ftp://ftp.ncbi.nlm.nih.gov/genomes/all/GCF/002/101/745/GCF_002101745.1_ASM210174v1
Mycobacterium kyorinense	GCF_000759695.1	PRJDB3036	MKYO	TY31_RS25390	Mycobacterium	Absent-CRISPR	NA	-	NA	Slow-Growers		5.3	66.9	5188	4700	Contig	ftp://ftp.ncbi.nlm.nih.gov/genomes/all/GCF/000/759/695/GCF_000759695.1_ASM75969v1
Mycobacterium lacus	GCF_002102215.1	PRJNA299467	MLAC	AWC15_RS06230	Mycobacterium	True-CRISPR	4	Type-I-E	2	Slow-Growers		4.90529	66.9	4609	4226	Contig	ftp://ftp.ncbi.nlm.nih.gov/genomes/all/GCF/002/102/215/GCF_002102215.1_ASM210221v1
Mycobacterium lentiflavum	GCF_001373395.1	PRJEB8430	MLEN	BN1232_RS21730	Mycobacterium	Absent-CRISPR	NA	-	NA	Slow-Growers		6.81851	65.8	6372	6116	Contig	ftp://ftp.ncbi.nlm.nih.gov/genomes/all/GCF/001/373/395/GCF_001373395.1_PRJEB8430_assembly_1
Mycobacterium leprae TN	GCF_000195855.1	PRJNA90	MLEP	MLr01	Mycobacterium	Absent-CRISPR	NA	-	NA	Slow-Growers		3.2682	57.8	2770	1605	Complete Genome	ftp://ftp.ncbi.nlm.nih.gov/genomes/all/GCF/000/195/855/GCF_000195855.1_ASM19585v1
Mycobacterium lepromatosis	GCF_000966355.1	PRJNA254202	MLEPM	MLPM_RS05635	Mycobacterium	Absent-CRISPR	NA	-	NA	Slow-Growers		3.20674	57.9	2978	1996	Scaffold	ftp://ftp.ncbi.nlm.nih.gov/genomes/all/GCF/000/966/355/GCF_000966355.1_ASM96635v1
Mycobacterium liflandii 128FXT	GCF_000026445.2	PRJNA20227	MLIF	MULP_RS19950	Mycobacterium	Absent-CRISPR	NA	-	NA	Slow-Growers		6.39954	65.5196	5632	4811	Complete Genome	ftp://ftp.ncbi.nlm.nih.gov/genomes/all/GCF/000/026/445/GCF_000026445.2_ASM2644v2
Mycobacterium malmoense	GCF_001686665.1	PRJNA305922	MMAL	A5674_RS07850	Mycobacterium	Absent-CRISPR	NA	-	NA	Slow-Growers		5.80766	68.8	5588	5210	Contig	ftp://ftp.ncbi.nlm.nih.gov/genomes/all/GCF/001/686/665/GCF_001686665.1_ASM168666v1
Mycobacterium mantenii	GCF_002086335.1	PRJNA354248	MMAN	BST30_RS07785	Mycobacterium	Absent-CRISPR	NA	-	NA	Slow-Growers		6.12189	66.9	5724	5422	Contig	ftp://ftp.ncbi.nlm.nih.gov/genomes/all/GCF/002/086/335/GCF_002086335.1_ASM208633v1
Mycobacterium marseillense	GCF_002086345.1	PRJNA354248	MMAR	BST31_RS23480	Mycobacterium	Absent-CRISPR	NA	-	NA	Slow-Growers		5.45685	67.7	5158	4964	Contig	ftp://ftp.ncbi.nlm.nih.gov/genomes/all/GCF/002/086/345/GCF_002086345.1_ASM208634v1
Mycobacterium marinum M	GCF_000018345.1	PRJNA16725	MMARM	MMAR_RS20425	Mycobacterium	Absent-CRISPR	NA	-	NA	Slow-Growers		6.66014	65.7077	5668	5481	Complete Genome	ftp://ftp.ncbi.nlm.nih.gov/genomes/all/GCF/000/018/345/GCF_000018345.1_ASM1834v1
Mycobacterium microti	GCF_002982215.1	PRJNA377261	MMIC	B8A25_RS18420	Mycobacterium	True-CRISPR	4 & 3	Type-III-A	2	Slow-Growers		4.24166	65.3	4349	4011	Scaffold	ftp://ftp.ncbi.nlm.nih.gov/genomes/all/GCF/002/982/215/GCF_002982215.1_ASM298221v1
Mycobacterium mungi	GCF_001652545.1	PRJNA320514	MMUN	A7J32_RS18345	Mycobacterium	True-CRISPR	4	Type-III-A	1	Slow-Growers		4.34852	65.5	4310	4013	Contig	ftp://ftp.ncbi.nlm.nih.gov/genomes/all/GCF/001/652/545/GCF_001652545.1_ASM165254v1
Mycobacterium nebraskense	GCF_001021495.1	PRJNA284996	MNEB	ABW17_RS06550	Mycobacterium	Absent-CRISPR	NA	-	NA	Slow-Growers		6.53999	66.6	6159	5824	Scaffold	ftp://ftp.ncbi.nlm.nih.gov/genomes/all/GCF/001/021/495/GCF_001021495.1_ASM102149v1
Mycobacterium noviomagense	GCF_002086415.1	PRJNA354248	MNOV	BST37_RS22395	Mycobacterium	Absent-CRISPR	NA	-	NA	Slow-Growers		4.73974	65.8	4514	4254	Contig	ftp://ftp.ncbi.nlm.nih.gov/genomes/all/GCF/002/086/415/GCF_002086415.1_ASM208641v1
Mycobacterium orygis 112400015	GCF_000353205.1	PRJNA193095	MORY	MORY_RS29085	Mycobacterium	True-CRISPR	4	Type-III-A	1	Slow-Growers		4.28266	65.6	4181	3925	Contig	ftp://ftp.ncbi.nlm.nih.gov/genomes/all/GCF/000/353/205/GCF_000353205.1_Morygis1.0
Mycobacterium palustre	GCF_002101785.1	PRJNA299467	MPAL	AWC19_RS27440	Mycobacterium	Absent-CRISPR	NA	-	NA	Slow-Growers		6.03752	68.5	5727	5397	Contig	ftp://ftp.ncbi.nlm.nih.gov/genomes/all/GCF/002/101/785/GCF_002101785.1_ASM210178v1
Mycobacterium paraffinicum	GCF_001907675.1	PRJNA338014	MPARF	BRW65_RS23535	Mycobacterium	Absent-CRISPR	NA	-	NA	Slow-Growers		6.47531	67.6	6137	5876	Scaffold	ftp://ftp.ncbi.nlm.nih.gov/genomes/all/GCF/001/907/675/GCF_001907675.1_ASM190767v1
Mycobacterium paraintracellulare	GCF_000276825.1	PRJNA82155	MPARI	OCQ_RS06715	Mycobacterium	Absent-CRISPR	NA	-	NA	Slow-Growers		5.50109	68.1	5209	5078	Complete Genome	ftp://ftp.ncbi.nlm.nih.gov/genomes/all/GCF/000/276/825/GCF_000276825.1_ASM27682v1
Mycobacterium parmense	GCF_002102335.1	PRJNA299467	MPARM	AWC20_RS10155	Mycobacterium	Absent-CRISPR	NA	-	NA	Slow-Growers		5.89174	68.4	5466	5219	Contig	ftp://ftp.ncbi.nlm.nih.gov/genomes/all/GCF/002/102/335/GCF_002102335.1_ASM210233v1
Mycobacterium paraense	GCF_002101815.1	PRJNA308282	MPARN	AWB89_RS16880	Mycobacterium	Absent-CRISPR	NA	-	NA	Slow-Growers		5.61953	69.3	5358	5196	Contig	ftp://ftp.ncbi.nlm.nih.gov/genomes/all/GCF/002/101/815/GCF_002101815.1_ASM210181v1
Mycobacterium parascrofulaceum ATCC BAA-614	GCF_000164135.1	PRJNA31521	MPARS-AT	HMPREF0591_RS14215	Mycobacterium	Absent-CRISPR	NA	-	NA	Slow-Growers		6.56417	67.6	6139	5658	Scaffold	ftp://ftp.ncbi.nlm.nih.gov/genomes/all/GCF/000/164/135/GCF_000164135.1_ASM16413v1
Mycobacterium paraseoulense	GCF_002086475.1	PRJNA354248	MPARS-DS	BST39_RS06455	Mycobacterium	Absent-CRISPR	NA	-	NA	Slow-Growers		6.07849	67.9	5727	5490	Contig	ftp://ftp.ncbi.nlm.nih.gov/genomes/all/GCF/002/086/475/GCF_002086475.1_ASM208647v1
Mycobacterium pseudoshottsii JCM 15466	GCF_001515365.1	PRJDB4345	MPSEU	MPS_RS09420	Mycobacterium	Absent-CRISPR	NA	-	NA	Slow-Growers		5.9409	65.7	5366	4583	Scaffold	ftp://ftp.ncbi.nlm.nih.gov/genomes/all/GCF/001/515/365/GCF_001515365.1_ASM151536v1
Mycobacterium riyadhense	GCF_002101845.1	PRJNA299467	MRIYA	AWC22_RS23660	Mycobacterium	Absent-CRISPR	NA	-	NA	Slow-Growers		6.26985	65.3	5700	5180	Contig	ftp://ftp.ncbi.nlm.nih.gov/genomes/all/GCF/002/101/845/GCF_002101845.1_ASM210184v1
Mycobacterium saskatchewanense	GCF_002101875.1	PRJNA299467	MSASK	AWC23_RS09970	Mycobacterium	Absent-CRISPR	NA	-	NA	Slow-Growers		5.93093	68.3	5598	5349	Contig	ftp://ftp.ncbi.nlm.nih.gov/genomes/all/GCF/002/101/875/GCF_002101875.1_ASM210187v1
Mycobacterium scrofulaceum	GCF_001667885.1	PRJNA305922	MSCRO	A5681_RS23405	Mycobacterium	Absent-CRISPR	NA	-	NA	Slow-Growers		5.5369	68.4	5253	4978	Contig	ftp://ftp.ncbi.nlm.nih.gov/genomes/all/GCF/001/667/885/GCF_001667885.1_ASM166788v1
Mycobacterium sherrisii	GCF_001722325.1	PRJNA338014	MSHER	BHQ21_RS02395	Mycobacterium	Absent-CRISPR	NA	-	NA	Slow-Growers		5.68682	66.9	5363	5051	Scaffold	ftp://ftp.ncbi.nlm.nih.gov/genomes/all/GCF/001/722/325/GCF_001722325.1_ASM172232v1
Mycobacterium shimoidei	GCF_002101905.1	PRJNA299467	MSHIM	AWC26_RS04540	Mycobacterium	Absent-CRISPR	NA	-	NA	Slow-Growers		4.71374	65.8	4516	4353	Contig	ftp://ftp.ncbi.nlm.nih.gov/genomes/all/GCF/002/101/905/GCF_002101905.1_ASM210190v1
Mycobacterium shinjukuense	GCF_002086755.1	PRJNA354248	MSHINJ	BST45_RS09090	Mycobacterium	True-CRISPR	4	Type-I-U	2	Slow-Growers		4.4099	67.8	4065	3701	Contig	ftp://ftp.ncbi.nlm.nih.gov/genomes/all/GCF/002/086/755/GCF_002086755.1_ASM208675v1
Mycobacterium simiae	GCF_001584765.1	PRJNA276839	MSIM	VC42_RS06935	Mycobacterium	Absent-CRISPR	NA	-	NA	Slow-Growers		5.9388	66.28	5516	4924	Chromosome	ftp://ftp.ncbi.nlm.nih.gov/genomes/all/GCF/001/584/765/GCF_001584765.1_ASM158476v1
Mycobacterium timonense	GCF_002086775.1	PRJNA354248	MTIM	BST46_RS15965	Mycobacterium	Absent-CRISPR	NA	-	NA	Slow-Growers		6.00999	68.5	5664	5156	Contig	ftp://ftp.ncbi.nlm.nih.gov/genomes/all/GCF/002/086/775/GCF_002086775.1_ASM208677v1
Mycobacterium triplex	GCF_000689255.1	PRJEB5744	MTRIP	BN973_RS21180	Mycobacterium	Absent-CRISPR	NA	-	NA	Slow-Growers		6.38284	66.6	6016	5812	Scaffold	ftp://ftp.ncbi.nlm.nih.gov/genomes/all/GCF/000/689/255/GCF_000689255.1_BN973_1
Mycobacterium tuberculosis H37Rv	GCF_000195955.2	PRJNA224	MTUB	Rvnr01	Mycobacterium	True-CRISPR	4	Type-III-A	2	Slow-Growers		4.41153	65.6	4008	3906	Complete Genome	ftp://ftp.ncbi.nlm.nih.gov/genomes/all/GCF/000/195/955/GCF_000195955.2_ASM19595v2
Mycobacterium xenopi RIVM700367	GCF_000257745.1	PRJNA84345	MXEN	MXEN_RS08055	Mycobacterium	True-CRISPR	4	Type-I-E	2	Slow-Growers		4.43484	66.1	4300	4029	Contig	ftp://ftp.ncbi.nlm.nih.gov/genomes/all/GCF/000/257/745/GCF_000257745.1_ASM25774v1
Mycolicibacillus koreensis	GCF_002104795.1	PRJNA354248	TKOR	B8W67_RS19770	Mycolicibacillus	True-CRISPR	4 & 3	Type-I-U	4	Slow-Growers		4.0789	69.4	4030	3817	Contig	ftp://ftp.ncbi.nlm.nih.gov/genomes/all/GCF/002/104/795/GCF_002104795.1_ASM210479v1
Mycolicibacillus trivialis	GCF_002102395.1	PRJNA299467	TTRI	AWC30_RS17070	Mycolicibacillus	Absent-CRISPR	NA	-	NA	Slow-Growers		3.591	70.3	3418	3290	Contig	ftp://ftp.ncbi.nlm.nih.gov/genomes/all/GCF/002/102/395/GCF_002102395.1_ASM210239v1

## Sheet: TableS1b
Strain	Sequence	Sequence_basename	Duplicated_Spacers	CRISPR_Id	CRISPR_Start	CRISPR_End	CRISPR_Length	Potential_Orientation (AT%)	CRISPRDirection	Consensus_Repeat	Repeat_ID (CRISPRdb)	Nb_CRISPRs_with_same_Repeat (CRISPRdb)	Repeat_Length	Spacers_Nb	Mean_size_Spacers	Standard_Deviation_Spacers	Nb_Repeats_matching_Consensus	Ratio_Repeats_match/TotalRepeat	Conservation_Repeats (% identity)	EBcons_Repeats	Conservation_Spacers (% identity)	EBcons_Spacers	Repeat_Length_plus_mean_size_Spacers	Ratio_Repeat/mean_Spacers_Length	CRISPR_found_in_DB (if sequence IDs are similar)	Evidence_Level
Mycolicibacter longobardus strain DSM 45394 contig_24, whole genome shotgun sequence	ELON-NZ_LQPG01000017.1	ELON-NZ_LQPG01000017	1	ELON-NZ_LQPG01000017_1	192234	196100	3866	Reverse	Unknown	GCCTCAACGAAAGCGCCGCGGCCGAAACCGCGGCGGG	Unknown	0	37	52	36.6538	1.58281	45	0.849057	57.8947	91.9371	0	81.9626	73.6538	1.00944	0	4
Mycolicibacterium austroafricanum strain DSM 44191, whole genome shotgun sequence	FAUS-NZ_HG964454.1	FAUS-NZ_HG964454	1	FAUS-NZ_HG964454_1	118618	121032	2414	Forward	Unknown	GGATCAATCCCCGCTTGCGCGGGGGAGAC	Unknown	0	29	39	32.1795	0.884718	11	0.275	48.2759	77.2131	0	0	61.1795	0.901195	0	4
Mycolicibacterium austroafricanum strain DSM 44191, whole genome shotgun sequence	FAUS-NZ_HG964460.1	FAUS-NZ_HG964460	0	FAUS-NZ_HG964460_1	59365	60555	1190	Forward	Unknown	GTTTCCCCCGCGTAGGCGGGGATTGATC	Unknown	0	28	19	33.2105	0.787327	18	0.9	75	91.5358	0	0	61.2105	0.843106	0	4
Mycolicibacterium austroafricanum strain DSM 44191, whole genome shotgun sequence	FAUS-NZ_HG964460.1	FAUS-NZ_HG964460	0	FAUS-NZ_HG964460_2	63610	64297	687	Forward	Unknown	CCCCGCGTAGGCGGGGATTGATC	Unknown	0	23	11	37.4545	0.8202	6	0.5	47.8261	74.604	3.7037	0	60.4545	0.614078	0	4
Mycolicibacterium hassiacum DSM 44199 A3G5DRAFT_scaffold_18.19, whole genome shotgun sequence	FHAS-NZ_KB903850.1	FHAS-NZ_KB903850	0	FHAS-NZ_KB903850_1	37138	37767	629	Unknown	Unknown	GTGATCTCCGTCCCTGAGACGGAGCCGCATTGCAGC	Unknown	0	36	8	38.125	2.10017	8	0.888889	97.2222	98.6021	3.38983	0.652892	74.125	0.944262	0	4
Mycobacterium africanum GM041182 complete genome	MAF-NC_015758.1	MAF-NC_015758	0	MAF-NC_015758_5	3095752	3097922	2170	Forward	Unknown	GTTTCCGTCCCCTCTCGGGGTTTTGGGTCTGACGAC	Unknown	0	36	29	37.6207	1.91635	28	0.933333	91.6667	98.243	0	73.1484	73.6207	0.95692	0	4
Mycobacterium africanum GM041182 complete genome	MAF-NC_015758.1	MAF-NC_015758	0	MAF-NC_015758_6	3099316	3101478	2162	Reverse	Unknown	GTTTCCGTCCCCTCTCGGGGTTTTGGGTCTGACGAC	Unknown	0	36	29	37.3448	3.11993	27	0.9	58.3333	91.2149	0	0	73.3448	0.963989	0	4
Mycobacterium avium 104, complete genome	MAV-NC_008595.1	MAV-NC_008595	0	MAV-NC_008595_1	279270	280038	768	Reverse	Unknown	TGCTCCCCGCGCAAGCGGGGATGA	Unknown	0	24	12	38.0833	1.08362	11	0.846154	95.8333	97.4192	3.92157	0	62.0833	0.630197	0	4
Mycobacterium bovis AF2122/97 genome assembly, chromosome: Mycobacterium_bovis_AF2122/97	MBOV-NC_002945.4	MBOV-NC_002945	0	MBOV-NC_002945_4	3080147	3081360	1213	Forward	Unknown	GTTTCCGTCCCCTCTCGGGGTTTTGGGTCTGACGAC	Unknown	0	36	16	37.625	2.02896	16	0.941176	97.2222	99.1035	0	0	73.625	0.956811	0	4
Mycobacterium bovis AF2122/97 genome assembly, chromosome: Mycobacterium_bovis_AF2122/97	MBOV-NC_002945.4	MBOV-NC_002945	1	MBOV-NC_002945_5	3082754	3084550	1796	Reverse	Unknown	GTTTCCGTCCCCTCTCGGGGTTTTGGGTCTGACGAC	Unknown	0	36	24	37.375	3.22777	22	0.88	58.3333	89.9045	0	0	73.375	0.963211	0	4
Mycobacterium canettii CIPT 140010059 complete genome	MCAN-NC_015848.1	MCAN-NC_015848	0	MCAN-NC_015848_6	3181398	3183563	2165	Reverse	Unknown	GTTTCCGTCCCCTCTCGGGGTTTTGGGTCTGACGAC	Unknown	0	36	29	37.4483	2.65365	30	1	100	100	0	36.187	73.4483	0.961326	0	4
Mycobacterium caprae strain Allgaeu genome	MCAP-NZ_CP016401.1	MCAP-NZ_CP016401	0	MCAP-NZ_CP016401_3	3094024	3095236	1212	Forward	Unknown	GTTTCCGTCCCCTCTCGGGGTTTTGGGTCTGACGAC	Unknown	0	36	16	37.5625	2.09662	14	0.823529	79.4872	95.8621	0	0	73.5625	0.958403	0	4
Mycobacterium caprae strain Allgaeu genome	MCAP-NZ_CP016401.1	MCAP-NZ_CP016401	0	MCAP-NZ_CP016401_4	3096630	3097332	702	Reverse	Unknown	GTTTCCGTCCCCTCTCGGGGTTTTGGGTCTGACGACT	Unknown	0	37	9	37	2	4	0.4	67.5676	81.5015	0	0	74	1	0	4
Mycobacterium celatum strain ATCC 51131, whole genome shotgun sequence	MCEL-NZ_BBUN01000031.1	MCEL-NZ_BBUN01000031	0	MCEL-NZ_BBUN01000031_1	59	698	639	Unknown	Unknown	GTGCTCCCCGCGAATGCGGGGATGATCC	Unknown	0	28	10	33.2	0.632456	10	0.909091	92.8571	96.8607	2.12766	0	61.2	0.843373	0	4
Mycobacterium celatum strain ATCC 51131, whole genome shotgun sequence	MCEL-NZ_BBUN01000010.1	MCEL-NZ_BBUN01000010	0	MCEL-NZ_BBUN01000010_1	58	329	271	Unknown	Unknown	GGATCATCCCCGCATTCGCGGGGAGCAC	Unknown	0	28	4	33	0	5	1	100	100	11.6279	16.3018	61	0.848485	0	3
Mycobacterium gastri 'Wayne' Contig120, whole genome shotgun sequence	MGAS-NZ_AZYN01000120.1	MGAS-NZ_AZYN01000120	0	MGAS-NZ_AZYN01000120_1	72	1853	1781	Unknown	Unknown	GTTATTCCGGTCATTTTGGCCGGACACCATTGAGGC	Unknown	0	36	24	36.75	0.73721	23	0.92	75	93.2763	0	65.3101	72.75	0.979592	0	4
Mycobacterium gastri 'Wayne' Contig281, whole genome shotgun sequence	MGAS-NZ_AZYN01000281.1	MGAS-NZ_AZYN01000281	0	MGAS-NZ_AZYN01000281_1	39	1299	1260	Unknown	Unknown	GCCTCAATGGTGTCCGGCCAAAATGACCGGAATAAC	Unknown	0	36	17	36.0588	0.899346	18	1	100	100	0	0	72.0588	0.998369	0	4
Mycobacterium gastri 'Wayne' Contig299, whole genome shotgun sequence	MGAS-NZ_AZYN01000299.1	MGAS-NZ_AZYN01000299	0	MGAS-NZ_AZYN01000299_1	583	1704	1121	Unknown	Unknown	GTTATTCCGGTCATTTTGGCCGGACACCATTGAGGC	Unknown	0	36	15	36.4	0.828079	16	1	100	100	0	0	72.4	0.989011	0	4
Mycobacterium heckeshornense strain RLE Mheck_contig000096, whole genome shotgun sequence	MHEC-NZ_LFOF01000096.1	MHEC-NZ_LFOF01000096	0	MHEC-NZ_LFOF01000096_1	98	2759	2661	Unknown	Unknown	GCCGCAATGGAGCCCAGGCGAAATCACCTGGGAGAT	Unknown	0	36	36	36.9444	1.16972	37	1	100	100	0	0	72.9444	0.974436	0	4
Mycobacterium heckeshornense strain RLE Mheck_contig000120, whole genome shotgun sequence	MHEC-NZ_LFOF01000120.1	MHEC-NZ_LFOF01000120	1	MHEC-NZ_LFOF01000120_1	56	1469	1413	Unknown	Unknown	ATCTCCCAGGTGATTTCGCCTGGGCTCCATTGCGGC	Unknown	0	36	19	36.5263	1.30675	18	0.9	91.8919	98.4519	0	0	72.5263	0.985591	0	4
Mycobacterium lacus strain DSM 44577 contig_115, whole genome shotgun sequence	MLAC-NZ_LQPF01000019.1	MLAC-NZ_LQPF01000019	0	MLAC-NZ_LQPF01000019_1	49	381	332	Unknown	Unknown	GGATCACCCCCGCGTTTGCGGGGAGCAC	Unknown	0	28	5	33	0	6	1	100	100	1.92308	12.3232	61	0.848485	0	4
Mycobacterium lacus strain DSM 44577 contig_78, whole genome shotgun sequence	MLAC-NZ_LQPF01000164.1	MLAC-NZ_LQPF01000164	0	MLAC-NZ_LQPF01000164_1	50	7715	7665	Unknown	Unknown	GTGCTCCCCGCAAACGCGGGGGTGATCC	Unknown	0	28	125	33.104	0.39806	122	0.968254	85.7143	99.046	0	48.3251	61.104	0.845819	0	4
Mycobacterium tuberculosis variant microti strain ATCC 19422 M_tuberculosis_microti_ATCC19422_Contig131, whole genome shotgun sequence	MMIC-NZ_MWXC01000131.1	MMIC-NZ_MWXC01000131	0	MMIC-NZ_MWXC01000131_1	9556	10627	1071	Unknown	Unknown	GTCGTCAGACCCAAAACCCCGAGAGGGGACGGAAAC	Unknown	0	36	14	38	1.6641	14	0.933333	72.2222	90.1845	0	0	74	0.947368	0	4
Mycobacterium tuberculosis variant microti strain ATCC 19422 M_tuberculosis_microti_ATCC19422_Contig227, whole genome shotgun sequence	MMIC-NZ_MWXC01000227.1	MMIC-NZ_MWXC01000227	0	MMIC-NZ_MWXC01000227_1	101	506	405	Forward	Unknown	TCAGACCCAAAACCCCGAGAGGGGACGGAAAC	Unknown	0	32	5	42.8	2.38747	5	0.833333	96.875	97.9687	9.61538	16.338	74.8	0.747664	0	3
Mycobacterium mungi strain BM22813 contigs-12, whole genome shotgun sequence	MMUN-NZ_LXTB01000021.1	MMUN-NZ_LXTB01000021	0	MMUN-NZ_LXTB01000021_1	2116	3918	1802	Forward	Unknown	GTCGTCAGACCCAAAACCCCGAGAGGGGACGGAAAC	Unknown	0	36	24	37.625	1.88386	23	0.92	94.4444	98.6539	0	0	73.625	0.956811	0	4
Mycobacterium orygis 112400015 Mo_54, whole genome shotgun sequence	MORY-NZ_APKD01000054.1	MORY-NZ_APKD01000054	0	MORY-NZ_APKD01000054_1	135277	137956	2679	Reverse	Unknown	GTTTCCGTCCCCTCTCGGGGTTTTGGGTCTGACGAC	Unknown	0	36	36	37.4444	1.82748	33	0.891892	88.8889	98.0083	0	0	73.4444	0.961424	0	4
Mycobacterium shinjukuense strain CCUG 53584 Mycobacterium_shinjukuense_CCUG53584_contig24, whole genome shotgun sequence	MSHINJ-NZ_MVIK01000024.1	MSHINJ-NZ_MVIK01000024	0	MSHINJ-NZ_MVIK01000024_1	203	741	538	Forward	Unknown	GCGGCGGCCGTTTCGGCGGCCGCACTTCATCGAGGC	Unknown	0	36	7	35.8571	1.06904	6	0.75	97.2222	97.7464	2.27273	0	71.8571	1.00398	0	4
Mycobacterium shinjukuense strain CCUG 53584 Mycobacterium_shinjukuense_CCUG53584_contig60, whole genome shotgun sequence	MSHINJ-NZ_MVIK01000060.1	MSHINJ-NZ_MVIK01000060	0	MSHINJ-NZ_MVIK01000060_1	71	5244	5173	Unknown	Unknown	GCCTCGATGAAGTGCGGCCGCCGAAACGGCCGCCGC	Unknown	0	36	71	36.3662	1.52352	69	0.958333	80.5556	97.9468	0	0	72.3662	0.98993	0	4
Mycobacterium tuberculosis H37Rv, complete genome	MTUB-NC_000962.3	MTUB-NC_000962	0	MTUB-NC_000962_7	3119185	3120468	1283	Forward	Unknown	GTTTCCGTCCCCTCTCGGGGTTTTGGGTCTGACGAC	Unknown	0	36	17	37.4118	1.58346	15	0.833333	91.6667	97.4205	0	0	73.4118	0.962264	0	4
Mycobacterium tuberculosis H37Rv, complete genome	MTUB-NC_000962.3	MTUB-NC_000962	0	MTUB-NC_000962_8	3121862	3123576	1714	Reverse	Unknown	GTTTCCGTCCCCTCTCGGGGTTTTGGGTCTGACGAC	Unknown	0	36	23	37	3.31662	22	0.916667	61.1111	90.2824	0	68.3246	73	0.972973	0	4
Mycobacterium xenopi RIVM700367 contig28, whole genome shotgun sequence	MXEN-NZ_AJFI01000028.1	MXEN-NZ_AJFI01000028	0	MXEN-NZ_AJFI01000028_1	1485	2901	1416	Reverse	Unknown	GCCGCAATGGAGCCCAGGCGTTTTCGCCTGGGAGAT	Unknown	0	36	19	36.6842	1.29326	19	0.95	97.2222	99.2045	0	0	72.6842	0.981349	0	4
Mycobacterium xenopi RIVM700367 contig64, whole genome shotgun sequence	MXEN-NZ_AJFI01000064.1	MXEN-NZ_AJFI01000064	1	MXEN-NZ_AJFI01000064_1	13269	19582	6313	Forward	Unknown	GTGCTCCCCGCGAATGCGGGGATGATCC	Unknown	0	28	103	33.0291	0.327088	103	0.990385	92.8571	99.4412	0	0	61.0291	0.847737	0	4
Mycolicibacillus koreensis strain KCTC 19819 NODE_48_length_26581_cov_141.24, whole genome shotgun sequence	TKOR-NZ_NCXO01000048.1	TKOR-NZ_NCXO01000048	0	TKOR-NZ_NCXO01000048_1	24723	24995	272	Reverse	Unknown	GGAACACCCCCGCTTGCGCGGGGAGGAG	Unknown	0	28	4	33	0	4	0.8	92.8571	94.8434	15	15.0244	61	0.848485	0	3
Mycolicibacillus koreensis strain KCTC 19819 NODE_48_length_26581_cov_141.24, whole genome shotgun sequence	TKOR-NZ_NCXO01000048.1	TKOR-NZ_NCXO01000048	1	TKOR-NZ_NCXO01000048_2	25974	26368	394	Reverse	Unknown	GGAACACCCCCGCTTGCGCGGGGAGGAG	Unknown	0	28	6	33.1667	0.408248	1	0.142857	85.7143	91.5475	11.6279	34.0182	61.1667	0.844221	0	3
Mycolicibacillus koreensis strain KCTC 19819 NODE_8_length_114531_cov_149.849, whole genome shotgun sequence	TKOR-NZ_NCXO01000008.1	TKOR-NZ_NCXO01000008	0	TKOR-NZ_NCXO01000008_1	37972	38489	517	Forward	Unknown	CTCCTCCCCGCGCAAGCGGGGGTGTTCC	Unknown	0	28	8	33.25	0.46291	6	0.666667	82.1429	90.0813	2.38095	0	61.25	0.842105	0	4
Mycolicibacillus koreensis strain KCTC 19819 NODE_8_length_114531_cov_149.849, whole genome shotgun sequence	TKOR-NZ_NCXO01000008.1	TKOR-NZ_NCXO01000008	0	TKOR-NZ_NCXO01000008_2	82214	82608	394	Forward	Unknown	CTCCTCCCCGCGTAAGCGGGGGTGTTCC	Unknown	0	28	6	33.1667	0.408248	7	1	100	100	8.16327	13.9894	61.1667	0.844221	0	3
