# Supplementary material for: Comparative Genomic Analysis of Mycobacteriaceae Reveals Horizontal Gene Transfer-Mediated Evolution of the CRISPR-Cas System in the Mycobacterium tuberculosis Complex
Source: mSystems. 2021 Jan 19;6(1):e00934-20. doi: 10.1128/mSystems.00934-20 (PMC7820667; doi:10.1128/mSystems.00934-20)
Supplement: TABLE S3 [file mSystems.00934-20-st003.xlsx]

## Sheet: Table S3a
# Fields: query id	subject id	% identity	alignment length	mismatches	gap opens	q. start	q. end	s. start	s. end	evalue	bit score	% query coverage per subject	% query coverage per hsp	subject title
ELON_CR1_SP-8	NC_042031.1	94.44	36	2	0	1	36	7945	7980	3e-08	57.2	97	97	Mycobacterium phage Anaya
ELON_CR1_SP-8	NC_042332.1	94.44	36	2	0	1	36	7938	7973	3e-08	57.2	97	97	Mycobacterium virus JAWS
ELON_CR1_SP-8	NC_028978.1	94.44	36	2	0	1	36	7901	7936	3e-08	57.2	97	97	Mycobacterium phage Murucutumbu
ELON_CR1_SP-8	NC_023747.1	94.44	36	2	0	1	36	7936	7971	3e-08	57.2	97	97	Mycobacterium phage BarrelRoll
ELON_CR1_SP-8	NC_014459.2	94.44	36	2	0	1	36	7913	7948	3e-08	57.2	97	97	Mycobacterium virus CrimD
ELON_CR1_SP-8	NC_014458.1	94.44	36	2	0	1	36	7912	7947	3e-08	57.2	97	97	Mycobacterium phage Angelica
FHAS_CR1_SP-3	NC_028986.1	97.5	40	1	0	1	40	48592	48553	2e-11	68	100	100	Mycobacterium phage Alice
FHAS_CR1_SP-3	NC_028869.1	97.5	40	1	0	1	40	49344	49305	2e-11	68	100	100	Mycobacterium phage HyRo
FHAS_CR1_SP-3	NC_023714.1	97.5	40	1	0	1	40	50648	50609	2e-11	68	100	100	Mycobacterium phage LinStu
FHAS_CR1_SP-3	NC_023696.1	97.5	40	1	0	1	40	52973	52934	2e-11	68	100	100	Mycobacterium phage Dandelion
FHAS_CR1_SP-3	NC_011271.1	97.5	40	1	0	1	40	50590	50551	2e-11	68	100	100	Mycobacterium phage Cali
FHAS_CR1_SP-3	NC_041993.1	95	40	2	0	1	40	51207	51168	2e-10	64.4	100	100	Mycobacterium phage Sebata
FHAS_CR1_SP-3	NC_041901.1	95	40	2	0	1	40	50170	50131	2e-10	64.4	100	100	Mycobacterium phage Lukilu
FHAS_CR1_SP-3	NC_031080.1	95	40	2	0	1	40	54306	54267	2e-10	64.4	100	100	Mycobacterium phage Tonenili
FHAS_CR1_SP-3	NC_029044.1	95	40	2	0	1	40	49555	49516	2e-10	64.4	100	100	Mycobacterium phage Breeniome
FHAS_CR1_SP-3	NC_023733.1	95	40	2	0	1	40	50048	50009	2e-10	64.4	100	100	Mycobacterium phage MoMoMixon
FHAS_CR1_SP-3	NC_023725.1	95	40	2	0	1	40	51487	51448	2e-10	64.4	100	100	Mycobacterium phage Nappy
FHAS_CR1_SP-3	NC_023737.1	95	40	2	0	1	40	50573	50534	2e-10	64.4	100	100	Mycobacterium phage Pleione
FHAS_CR1_SP-3	NC_021346.1	95	40	2	0	1	40	51709	51670	2e-10	64.4	100	100	Mycobacterium phage Gizmo
FHAS_CR1_SP-3	NC_021349.1	95	40	2	0	1	40	49743	49704	2e-10	64.4	100	100	Mycobacterium phage Astraea
FHAS_CR1_SP-3	NC_021348.1	95	40	2	0	1	40	50292	50253	2e-10	64.4	100	100	Mycobacterium phage ArcherS7
FHAS_CR1_SP-3	NC_021347.1	95	40	2	0	1	40	42524	42485	2e-10	64.4	100	100	Rhodococcus phage E3
FHAS_CR1_SP-3	NC_013650.1	95	40	2	0	1	40	49096	49057	2e-10	64.4	100	100	Mycobacterium phage ET08
FHAS_CR1_SP-3	NC_011269.2	95	40	2	0	1	40	49727	49688	2e-10	64.4	100	100	Mycobacterium phage ScottMcG
FHAS_CR1_SP-3	NC_011272.1	95	40	2	0	1	40	49479	49440	2e-10	64.4	100	100	Mycobacterium phage Rizal
FHAS_CR1_SP-3	NC_011270.1	95	40	2	0	1	40	50491	50452	2e-10	64.4	100	100	Mycobacterium phage Spud
FHAS_CR1_SP-3	NC_008207.1	95	40	2	0	1	40	48829	48790	2e-10	64.4	100	100	Mycobacterium phage Catera
FHAS_CR1_SP-3	NC_004687.1	95	40	2	0	1	40	51876	51837	2e-10	64.4	100	100	Mycobacterium phage Bxz1
FHAS_CR1_SP-3	NC_011273.1	90	40	4	0	1	40	51733	51694	1e-07	55.4	100	100	Mycobacterium phage Myrna
MGAS_CR3_SP-4	NC_031097.1	91.43	35	3	0	1	35	3538	3572	3e-06	50	100	100	Gordonia phage Zirinka
MHEC_CR1_SP-26	NC_023745.1	94.74	38	2	0	1	38	34621	34584	2e-09	60.8	100	100	Mycobacterium virus LHTSCC
MHEC_CR1_SP-26	NC_023577.1	94.59	37	2	0	2	38	34622	34586	8e-09	59	97	97	Mycobacterium phage Obama12
MHEC_CR1_SP-26	NC_023562.1	94.59	37	2	0	2	38	34203	34167	8e-09	59	97	97	Mycobacterium phage BellusTerra
MHEC_CR1_SP-26	NC_042339.1	92.11	38	3	0	1	38	34478	34441	1e-07	55.4	100	100	Mycobacterium virus Arturo
MHEC_CR1_SP-26	NC_028687.1	92.11	38	3	0	1	38	34467	34430	1e-07	55.4	100	100	Mycobacterium phage Iracema64
MHEC_CR1_SP-26	NC_013694.1	92.11	38	3	0	1	38	34202	34165	1e-07	55.4	100	100	Mycobacterium virus Peaches
MXEN_CR2_SP-25	NC_031074.1	93.94	33	2	0	1	33	60223	60191	9e-07	51.8	100	100	Gordonia phage Bantam
MXEN_CR2_SP-59	NC_042311.1	96.97	33	1	0	1	33	35406	35374	7e-08	55.4	100	100	Mycobacterium virus Microwolf
MXEN_CR2_SP-59	NC_042058.1	96.97	33	1	0	1	33	34833	34801	7e-08	55.4	100	100	Mycobacterium phage Wonder
MXEN_CR2_SP-59	NC_042310.1	96.97	33	1	0	1	33	35389	35357	7e-08	55.4	100	100	Mycobacterium virus JHC117
MXEN_CR2_SP-59	NC_031078.1	96.97	33	1	0	1	33	32813	32845	7e-08	55.4	100	100	Streptomyces phage Nanodon
MXEN_CR2_SP-59	NC_029018.2	96.97	33	1	0	1	33	35277	35245	7e-08	55.4	100	100	Mycobacterium phage Anubis
MXEN_CR2_SP-59	NC_028798.1	96.97	33	1	0	1	33	35392	35360	7e-08	55.4	100	100	Mycobacterium phage MarQuardt
MXEN_CR2_SP-59	NC_028757.1	96.97	33	1	0	1	33	35276	35244	7e-08	55.4	100	100	Mycobacterium phage Tiffany
MXEN_CR2_SP-59	NC_042340.1	93.94	33	2	0	1	33	34443	34411	9e-07	51.8	100	100	Mycobacterium virus Goose
MXEN_CR2_SP-59	NC_031257.1	93.94	33	2	0	1	33	34322	34290	9e-07	51.8	100	100	Mycobacterium phage Mulciber
MXEN_CR2_SP-59	NC_028932.1	93.94	33	2	0	1	33	34377	34345	9e-07	51.8	100	100	Mycobacterium phage Serenity
MXEN_CR2_SP-59	NC_028904.1	93.94	33	2	0	1	33	34682	34714	9e-07	51.8	100	100	Streptomyces phage Amela
MXEN_CR2_SP-59	NC_021535.1	93.94	33	2	0	1	33	35222	35190	9e-07	51.8	100	100	Mycobacterium phage Jobu08
MXEN_CR2_SP-59	NC_041982.1	93.75	32	2	0	1	32	34559	34528	3e-06	50	97	97	Mycobacterium phage Twister
MXEN_CR2_SP-59	NC_042341.1	93.75	32	2	0	1	32	34998	34967	3e-06	50	97	97	Mycobacterium virus Rebeuca
MXEN_CR2_SP-59	NC_023609.1	93.75	32	2	0	1	32	34800	34769	3e-06	50	97	97	Mycobacterium phage RhynO
MXEN_CR2_SP-59	NC_042036.1	90.91	33	3	0	1	33	34681	34649	4e-05	46.4	100	100	Mycobacterium phage Rockstar
MXEN_CR2_SP-59	NC_042328.1	90.91	33	3	0	1	33	35121	35089	4e-05	46.4	100	100	Mycobacterium virus HelDan
MXEN_CR2_SP-59	NC_028960.2	90.91	33	3	0	1	33	33941	33909	4e-05	46.4	100	100	Mycobacterium phage Theia
MXEN_CR2_SP-59	NC_028827.1	90.91	33	3	0	1	33	33131	33163	4e-05	46.4	100	100	Streptomyces phage Lannister
MXEN_CR2_SP-59	NC_028892.1	90.91	33	3	0	1	33	32320	32352	4e-05	46.4	100	100	Streptomyces phage Caliburn
MXEN_CR2_SP-59	NC_028976.1	90.91	33	3	0	1	33	32556	32588	4e-05	46.4	100	100	Streptomyces phage Izzy
MXEN_CR2_SP-59	NC_024148.1	90.91	33	3	0	1	33	34873	34841	4e-05	46.4	100	100	Mycobacterium phage Phantastic
MXEN_CR2_SP-59	NC_023564.1	90.91	33	3	0	1	33	34815	34783	4e-05	46.4	100	100	Mycobacterium phage EagleEye
MXEN_CR2_SP-59	NC_021533.1	90.91	33	3	0	1	33	34833	34801	4e-05	46.4	100	100	Mycobacterium phage BTCU-1
MXEN_CR2_SP-59	NC_018836.1	90.91	33	3	0	1	33	32233	32265	4e-05	46.4	100	100	Streptomyces phage phiHau3
MXEN_CR2_SP-59	NC_017973.1	90.91	33	3	0	1	33	34520	34488	4e-05	46.4	100	100	Mycobacterium phage SWU1
MXEN_CR2_SP-59	NC_001335.1	90.91	33	3	0	1	33	34516	34484	4e-05	46.4	100	100	Mycobacterium phage L5
MXEN_CR2_SP-59	NC_026591.1	90.62	32	3	0	1	32	33893	33862	0.0001	44.6	97	97	Mycobacterium phage Trike
MXEN_CR2_SP-59	NC_021307.1	90.62	32	3	0	1	32	33884	33853	0.0001	44.6	97	97	Mycobacterium phage Severus
MXEN_CR2_SP-84	NC_015210.1	93.94	33	2	0	1	33	41189	41157	9e-07	51.8	100	100	Tsukamurella phage TPA2

## Sheet: Table S3b
# Fields: query id	subject id	% identity	alignment length	mismatches	gap opens	q. start	q. end	s. start	s. end	evalue	bit score	% query coverage per subject	% query coverage per hsp	subject title
FAUS_CR1_SP-26	NZ_CP016083.1	93.33	30	1	1	4	33	629574	629546	0.002	42.8	91	91	Streptomyces sp. SAT1 plasmid unnamed3
FAUS_CR1_SP-29	NZ_CP029051.1	93.33	30	2	0	3	32	16953	16982	0.0001	46.4	94	94	Miniimonas sp. S16 plasmid pS16-2
FAUS_CR1_SP-29	NZ_CP049732.1	90.32	31	3	0	1	31	594190	594160	0.002	42.8	97	97	Rhizobium leguminosarum strain A1 plasmid pRL11
FAUS_CR1_SP-29	NZ_CP020951.1	90.32	31	3	0	1	31	497505	497475	0.002	42.8	97	97	Rhizobium sp. CIAT894 plasmid pRheCIAT894d
FAUS_CR1_SP-29	NZ_CP007069.1	90	30	3	0	2	31	107854	107883	0.006	41	94	94	Rhizobium leguminosarum bv. trifolii CB782 plasmid
MLAC_CR2_SP-106	NZ_CP050953.1	93.33	30	2	0	1	30	391992	391963	0.0002	46.4	91	91	Rhodococcus sp. DMU1 plasmid unnamed
MXEN_CR2_SP-1	NZ_CP028903.1	90	30	3	0	1	30	694089	694118	0.007	41	91	91	Azospirillum humicireducens strain SgZ-5 plasmid pYZ2
MXEN_CR2_SP-1	NC_016585.1	90	30	3	0	1	30	473773	473744	0.007	41	91	91	Azospirillum lipoferum 4B plasmid AZO_p1
MXEN_CR2_SP-15	NZ_CP050953.1	90.62	32	3	0	1	32	263112	263081	0.0006	44.6	97	97	Rhodococcus sp. DMU1 plasmid unnamed
MXEN_CR2_SP-22	NC_017386.1	90	30	3	0	1	30	127239	127268	0.007	41	91	91	Ketogulonicigenium vulgare WSH-001 plasmid 1
MXEN_CR2_SP-22	NC_014621.1	90	30	3	0	1	30	93957	93986	0.007	41	91	91	Ketogulonicigenium vulgare Y25 plasmid pYP1
MXEN_CR2_SP-22	NZ_CP012909.1	90	30	3	0	1	30	192047	192076	0.007	41	91	91	Ketogulonicigenium vulgare strain Hbe602 plasmid 1
MXEN_CR2_SP-22	NZ_CP016593.1	90	30	3	0	1	30	192039	192068	0.007	41	91	91	Ketogulonicigenium vulgare strain SKV plasmid pKvSKV1
MXEN_CR2_SP-30	NZ_CP021918.1	90	30	3	0	1	30	35197	35226	0.007	41	91	91	Sagittula sp. P11 plasmid unnamed6
