# Supplementary material for: Comparative Genomic Analysis of Mycobacteriaceae Reveals Horizontal Gene Transfer-Mediated Evolution of the CRISPR-Cas System in the Mycobacterium tuberculosis Complex
Source: mSystems. 2021 Jan 19;6(1):e00934-20. doi: 10.1128/mSystems.00934-20 (PMC7820667; doi:10.1128/mSystems.00934-20)
Supplement: TABLE S4 [file mSystems.00934-20-st004.xlsx]

## Sheet: TableS4a
#Organism Name	Strain	BioSample	BioProject	Assembly	Level	Size(Mb)	GC%	Scaffolds	CDS	Release Date	GenBank FTP	RefSeq FTP
Mycobacterium canettii CIPT 140010059	STB-A	SAMEA2272660	PRJEA68135	GCA_000253375.1	Complete	4.48206	65.6	1	3937	2011-07-14T00:00:00Z	ftp://ftp.ncbi.nlm.nih.gov/genomes/all/GCA/000/253/375/GCA_000253375.1_ASM25337v1	ftp://ftp.ncbi.nlm.nih.gov/genomes/all/GCF/000/253/375/GCF_000253375.1_ASM25337v1
Mycobacterium canettii CIPT 140070010	STB-K	SAMEA2271950	PRJEB92	GCA_000328785.1	Chromosome	4.52595	65.5	1	3878	2012-12-19T00:00:00Z	ftp://ftp.ncbi.nlm.nih.gov/genomes/all/GCA/000/328/785/GCA_000328785.1_ASM32878v1	ftp://ftp.ncbi.nlm.nih.gov/genomes/all/GCF/000/328/785/GCF_000328785.1_ASM32878v1
Mycobacterium canettii CIPT 140070017	STB-J	SAMEA2272217	PRJEB95	GCA_000328825.1	Chromosome	4.52447	65.5	1	3914	2012-12-19T00:00:00Z	ftp://ftp.ncbi.nlm.nih.gov/genomes/all/GCA/000/328/825/GCA_000328825.1_ASM32882v1	ftp://ftp.ncbi.nlm.nih.gov/genomes/all/GCF/000/328/825/GCF_000328825.1_ASM32882v1
Mycobacterium canettii CIPT 140070008	STB-L	SAMEA2272599	PRJEB93	GCA_000328845.1	Chromosome	4.4202	65.5	1	3881	2012-12-19T00:00:00Z	ftp://ftp.ncbi.nlm.nih.gov/genomes/all/GCA/000/328/845/GCA_000328845.1_ASM32884v1	ftp://ftp.ncbi.nlm.nih.gov/genomes/all/GCF/000/328/845/GCF_000328845.1_ASM32884v1
Mycobacterium canettii CIPT 140060008	STB-D	SAMEA2272709	PRJEB94	GCA_000328805.1	Chromosome	4.43243	65.6	1	3914	2012-12-19T00:00:00Z	ftp://ftp.ncbi.nlm.nih.gov/genomes/all/GCA/000/328/805/GCA_000328805.1_ASM32880v1	ftp://ftp.ncbi.nlm.nih.gov/genomes/all/GCF/000/328/805/GCF_000328805.1_ASM32880v1
Mycobacterium canettii CIPT 140070007	STB-I	SAMEA2272657	PRJEB587	GCA_000343935.1	Contig	4.41432	65.5	502	3990	2012-12-19T00:00:00Z	ftp://ftp.ncbi.nlm.nih.gov/genomes/all/GCA/000/343/935/GCA_000343935.1_ASM34393v1	ftp://ftp.ncbi.nlm.nih.gov/genomes/all/GCF/000/343/935/GCF_000343935.1_ASM34393v1
Mycobacterium canettii CIPT 140070013	STB-H	SAMEA2272417	PRJEB586	GCA_000343915.1	Contig	4.3416	65.5	542	3884	2012-12-19T00:00:00Z	ftp://ftp.ncbi.nlm.nih.gov/genomes/all/GCA/000/343/915/GCA_000343915.1_ASM34391v1	ftp://ftp.ncbi.nlm.nih.gov/genomes/all/GCF/000/343/915/GCF_000343915.1_ASM34391v1
Mycobacterium canettii CIPT 140070005	STB-G	SAMEA2272108	PRJEB585	GCA_000343895.1	Contig	4.29797	65.4	516	3883	2012-12-19T00:00:00Z	ftp://ftp.ncbi.nlm.nih.gov/genomes/all/GCA/000/343/895/GCA_000343895.1_ASM34389v1	ftp://ftp.ncbi.nlm.nih.gov/genomes/all/GCF/000/343/895/GCF_000343895.1_ASM34389v1
Mycobacterium canettii CIPT 140070002	STB-E	SAMEA2271920	PRJEB584	GCA_000343875.1	Contig	4.30898	65.4	587	3922	2012-12-19T00:00:00Z	ftp://ftp.ncbi.nlm.nih.gov/genomes/all/GCA/000/343/875/GCA_000343875.1_ASM34387v1	ftp://ftp.ncbi.nlm.nih.gov/genomes/all/GCF/000/343/875/GCF_000343875.1_ASM34387v1

## Sheet: TableS4b
Cluster_tree_acronyms	Organisms_name	Strain
Mtub_C_1	Mycobacterium tuberculosis	H37Rv
Mtub_B_4	Mycobacterium tuberculosis	F11
Mtub_G_2	Mycobacterium tuberculosis	KZN 1435
Mtub_H_2	Mycobacterium tuberculosis	KZN 605
Mtub_4RG_7	Mycobacterium tuberculosis	RGTB423
Mtub_UT_6	Mycobacterium tuberculosis	UT205
Mtub_T_3	Mycobacterium tuberculosis	KZN 4207
Mbov3_A_2	Mycobacterium bovis	AF2122/97
Mtub_UT_8	Mycobacterium tuberculosis	UT205
Mtub_4RG_8	Mycobacterium tuberculosis	RGTB423
Mtub_A_2	Mycobacterium tuberculosis	CDC1551
Mbov3_B_4	Mycobacterium bovis BCG str.	Pasteur 1173P2
Mtub_C_3	Mycobacterium tuberculosis	H37Rv
Mtub_AN_3	Mycobacterium tuberculosis	CTRI-2
Mafr_A_5	Mycobacterium africanum	GM041182
Mtub_G_3	Mycobacterium tuberculosis	KZN 1435
Mtub_AN_4	Mycobacterium tuberculosis	CTRI-2
Mtub_T_2	Mycobacterium tuberculosis	KZN 4207
Mbov3_E_4	Mycobacterium bovis BCG str.	Mexico
Mbov3_C_3	Mycobacterium bovis BCG str.	Tokyo 172
Mtub_H_3	Mycobacterium tuberculosis	KZN 605
Mbov3_A_4	Mycobacterium bovis	AF2122/97
Mtub_C_7	Mycobacterium tuberculosis	H37Rv
Mcan_0B_2	Mycobacterium canettii	CIPT 140010059
Mbov3_E_3	Mycobacterium bovis BCG str.	Mexico
Mtub_UT_9	Mycobacterium tuberculosis	UT205
Mtub_D_5	Mycobacterium tuberculosis	H37Ra
Mbov3_A_3	Mycobacterium bovis	AF2122/97
Mtub_C_2	Mycobacterium tuberculosis	H37Rv
Mtub_3RG_6	Mycobacterium tuberculosis	RGTB327
Mbov3_C_4	Mycobacterium bovis BCG str.	Tokyo 172
Mbov3_B_3	Mycobacterium bovis BCG str.	Pasteur 1173P2
Mtub_C_8	Mycobacterium tuberculosis	H37Rv
Mtub_A_3	Mycobacterium tuberculosis	CDC1551
Mafr_A_4	Mycobacterium africanum	GM041182
Mtub_B_3	Mycobacterium tuberculosis	F11
Mtub_AP_4	Mycobacterium tuberculosis	CCDC5180
Mtub_D_4	Mycobacterium tuberculosis	H37Ra
Mtub_AO_3	Mycobacterium tuberculosis	CCDC5079
Mtub_AN_2	Mycobacterium tuberculosis	CTRI-2
Mtub_4RG_6	Mycobacterium tuberculosis	RGTB423
Mtub_D_6	Mycobacterium tuberculosis	H37Ra
Mtub_3RG_5	Mycobacterium tuberculosis	RGTB327
Sthe5_A_3	Streptococcus thermophilus	LMG 18311
Sthe5_B_2	Streptococcus thermophilus	LMD-9
Sthe_0I_2	Streptococcus thermophilus	JIM 8232
Msil_A_3	Meiothermus silvanus	DSM 9946
Msil_A_4	Meiothermus silvanus	DSM 9946
Msil_A_1	Meiothermus silvanus	DSM 9946
Mrub2_A_1	Meiothermus ruber	DSM 1279
Mels_0C_4	Megasphaera elsdenii	DSM 20460
Mels_0C_5	Megasphaera elsdenii	DSM 20460
Caur_A_3	Chloroflexus aurantiacus	J-10-fl
CHLO2_3	Chloroflexus sp.	Y-400-fl
Cagg_A_9	Chloroflexus aggregans	DSM 9485
Rcas_A_10	Roseiflexus castenholzii	DSM 13941
CChl_0B_1	Candidatus Chloracidobacterium thermophilum	B
CYAN5_1	Cyanothece sp.	PCC 7424
SYNE2_1	Synechococcus sp.	PCC 7002
Acol_A_1	Aminobacterium colombiense	DSM 12261
CYAN2_3	Cyanothece sp.	ATCC 51142
CYAN6_4	Cyanothece sp.	PCC 7822
Lint1_D_3	Leptospira interrogans serovar Lai str.	IPAV
Lint1_D_2	Leptospira interrogans serovar Lai str.	IPAV
Lint1_D_4	Leptospira interrogans serovar Lai str.	IPAV
Lint1_D_1	Leptospira interrogans serovar Lai str.	IPAV
Lint1_B_1	Leptospira interrogans serovar Copenhageni str.	Fiocruz L1-130
Mful3_A_2	Myxococcus fulvus	HW-1
Mful3_A_11	Myxococcus fulvus	HW-1
Mxan_A_4	Myxococcus xanthus	DK 1622
Mxan_A_5	Myxococcus xanthus	DK 1622
Mxan_A_6	Myxococcus xanthus	DK 1622
Scel_A_13	Sorangium cellulosum	'So ce 56'
SYNE12_2	Synechococcus sp.	JA-3-3Ab
SYNE12_3	Synechococcus sp.	JA-3-3Ab
SYNE10_5	Synechococcus sp.	JA-2-3B'a(2-13)
SYNE10_3	Synechococcus sp.	JA-2-3B'a(2-13)
NOST1_1	Nostoc sp.	PCC 7120
SYNE4_2	Synechocystis sp.	PCC 6803
Tpot_A_3	Thermincola potens	JR
CYAN_11	Cyanothece sp.	PCC 8801
Tthe2_B_1	Thermus thermophilus	HB8
Tthe2_A_2	Thermus thermophilus	HB27
Tthe2_A_2	Thermus thermophilus	HB27
Tthe2_B_4	Thermus thermophilus	HB8
Tthe2_B_2	Thermus thermophilus	HB8
Tthe2_B_5	Thermus thermophilus	HB8
Tthe2_B_3	Thermus thermophilus	HB8
Tthe2_A_1	Thermus thermophilus	HB27
Tthe2_A_5	Thermus thermophilus	HB27
Ths_0CC_5	Thermus sp.	CCB_US3_UF1
Mhyd3_A_1	Marinithermus hydrothermalis	DSM 14884
Trad_A_1	Truepera radiovictrix	DSM 17093
NOST1_10	Nostoc sp.	PCC 7120
CYAN4_2	Cyanothece sp.	PCC 8802
CYAN_3	Cyanothece sp.	PCC 8801
CYAN5_3	Cyanothece sp.	PCC 7424
CYAN3_4	Cyanothece sp.	PCC 7425
Avar_A_10	Anabaena variabilis	ATCC 29413
Tthe2_B_2	Thermus thermophilus	HB8
NOST1_5	Nostoc sp.	PCC 7120
NOST1_3	Nostoc sp.	PCC 7120
NOST1_7	Nostoc sp.	PCC 7120
Pgin_0TD_1	Porphyromonas gingivalis	TDC60
Pgin_A_3	Porphyromonas gingivalis	W83
SYNE4_1	Synechocystis sp.	PCC 6803

## Sheet: TableS4c
GI number	Phylum	Species
332796052	Crenarchaeota	Acidianus_hospitalis_W1_uid66875
302347811	Crenarchaeota	Acidilobus_saccharovorans_345_15_uid51395
289596703	Euryarchaeota	Aciduliprofundum_boonei_T469_uid43333
258512261	Firmicutes	Alicyclobacillus_acidocaldarius_DSM_446_uid59199
384136278	Firmicutes	Alicyclobacillus_acidocaldarius_Tc_4_1_uid158681
288947677	Proteobacteria	Allochromatium_vinosum_DSM_180_uid46083
260892868	Firmicutes	Ammonifex_degensii_KC4_uid41053
440683695	Cyanobacteria	Anabaena_cylindrica_PCC_7122_uid183339
440685080	Cyanobacteria	Anabaena_cylindrica_PCC_7122_uid183339
440685185	Cyanobacteria	Anabaena_cylindrica_PCC_7122_uid183339
440685225	Cyanobacteria	Anabaena_cylindrica_PCC_7122_uid183339
392407467	Synergistetes	Anaerobaculum_mobile_DSM_13181_uid168323
320161850	Chloroflexi	Anaerolinea_thermophila_UNI_1_uid62245
320162254	Chloroflexi	Anaerolinea_thermophila_UNI_1_uid62245
15605891	Aquificae	Aquifex_aeolicus_VF5_uid57765
11499451	Euryarchaeota	Archaeoglobus_fulgidus_DSM_4304_uid57717
479129967	Cyanobacteria	Arthrospira_platensis_NIES_39_uid197171
479129991	Cyanobacteria	Arthrospira_platensis_NIES_39_uid197171
479131539	Cyanobacteria	Arthrospira_platensis_NIES_39_uid197171
288957877	Proteobacteria	Azospirillum_B510_uid46085
374998946	Proteobacteria	Azospirillum_lipoferum_4B_uid82343
15612891	Firmicutes	Bacillus_halodurans_C_125_uid57791
222528182	Firmicutes	Caldicellulosiruptor_bescii_DSM_6725_uid59201
222530650	Firmicutes	Caldicellulosiruptor_bescii_DSM_6725_uid59201
312128746	Firmicutes	Caldicellulosiruptor_hydrothermalis_108_uid60157
312794665	Firmicutes	Caldicellulosiruptor_kristjanssonii_177R1B_uid60393
312794713	Firmicutes	Caldicellulosiruptor_kristjanssonii_177R1B_uid60393
312623450	Firmicutes	Caldicellulosiruptor_kronotskyensis_2002_uid60491
312623536	Firmicutes	Caldicellulosiruptor_kronotskyensis_2002_uid60491
344997575	Firmicutes	Caldicellulosiruptor_lactoaceticus_6A_uid60575
344997617	Firmicutes	Caldicellulosiruptor_lactoaceticus_6A_uid60575
302870848	Firmicutes	Caldicellulosiruptor_obsidiansis_OB47_uid51501
302872857	Firmicutes	Caldicellulosiruptor_obsidiansis_OB47_uid51501
312136178	Firmicutes	Caldicellulosiruptor_owensensis_OL_uid60165
146295149	Firmicutes	Caldicellulosiruptor_saccharolyticus_DSM_8903_uid58289
146295542	Firmicutes	Caldicellulosiruptor_saccharolyticus_DSM_8903_uid58289
383762176	Chloroflexi	Caldilinea_aerophila_DSM_14535___NBRC_104270_uid158165
383764265	Chloroflexi	Caldilinea_aerophila_DSM_14535___NBRC_104270_uid158165
313673573	Deferribacteres	Calditerrivibrio_nitroreducens_DSM_19672_uid60821
159042080	Crenarchaeota	Caldivirga_maquilingensis_IC_167_uid58711
428297039	Cyanobacteria	Calothrix_PCC_6303_uid183109
427715522	Cyanobacteria	Calothrix_PCC_7507_uid182930
427717948	Cyanobacteria	Calothrix_PCC_7507_uid182930
557236730	Proteobacteria	Campylobacter_03_427_uid226993
118475096	Proteobacteria	Campylobacter_fetus_82_40_uid58545
257093783	Proteobacteria	Candidatus_Accumulibacter_phosphatis_clade_IIA_UW_1_uid59207
347753778	Acidobacteria	Candidatus_Chloracidobacterium_thermophilum_B_uid73587
347753900	Acidobacteria	Candidatus_Chloracidobacterium_thermophilum_B_uid73587
218961153	Candidatus Cloacimonetes	Candidatus_Cloacamonas_acidaminovorans_Evry_uid62959
169831951	Firmicutes	Candidatus_Desulforudis_audaxviator_MP104C_uid59067
169831969	Firmicutes	Candidatus_Desulforudis_audaxviator_MP104C_uid59067
170290063	Candidatus Korarchaeota	Candidatus_Korarchaeum_cryptofilum_OPF8_uid58601
116620019	Acidobacteria	Candidatus_Solibacter_usitatus_Ellin6076_uid58139
78045138	Firmicutes	Carboxydothermus_hydrogenoformans_Z_2901_uid57821
193211753	Chlorobi	Chlorobaculum_parvum_NCIB_8327_uid59185
189500193	Chlorobi	Chlorobium_phaeobacteroides_BS1_uid58131
119357842	Chlorobi	Chlorobium_phaeobacteroides_DSM_266_uid58133
222523897	Chloroflexi	Chloroflexus_Y_400_fl_uid59085
222525694	Chloroflexi	Chloroflexus_Y_400_fl_uid59085
222525717	Chloroflexi	Chloroflexus_Y_400_fl_uid59085
219847989	Chloroflexi	Chloroflexus_aggregans_DSM_9485_uid58621
219850288	Chloroflexi	Chloroflexus_aggregans_DSM_9485_uid58621
163846154	Chloroflexi	Chloroflexus_aurantiacus_J_10_fl_uid57657
163847826	Chloroflexi	Chloroflexus_aurantiacus_J_10_fl_uid57657
163847845	Chloroflexi	Chloroflexus_aurantiacus_J_10_fl_uid57657
193214660	Chlorobi	Chloroherpeton_thalassium_ATCC_35110_uid59187
153932892	Firmicutes	Clostridium_botulinum_A_ATCC_19397_uid58927
148380129	Firmicutes	Clostridium_botulinum_A_ATCC_3502_uid61579
153936213	Firmicutes	Clostridium_botulinum_A_Hall_uid58931
170755177	Firmicutes	Clostridium_botulinum_B1_Okra_uid59147
237795599	Firmicutes	Clostridium_botulinum_Ba4_657_uid59173
384462479	Firmicutes	Clostridium_botulinum_F_230613_uid159513
153939268	Firmicutes	Clostridium_botulinum_F_Langeland_uid58929
387818381	Firmicutes	Clostridium_botulinum_H04402_065_uid162091
374296500	Firmicutes	Clostridium_clariflavum_DSM_19732_uid82345
442803800	Firmicutes	Clostridium_stercorarium_DSM_8532_uid186819
472465739	Firmicutes	Clostridium_stercorarium_DSM_8532_uid195569
125974545	Firmicutes	Clostridium_thermocellum_ATCC_27405_uid57917
385778119	Firmicutes	Clostridium_thermocellum_DSM_1313_uid161989
385779982	Firmicutes	Clostridium_thermocellum_DSM_1313_uid161989
550990402	Proteobacteria	Comamonadaceae_bacterium_CR_uid223378
550990413	Proteobacteria	Comamonadaceae_bacterium_CR_uid223378
428304210	Cyanobacteria	Crinalium_epipsammum_PCC_9333_uid183113
428768980	Cyanobacteria	Cyanobacterium_PCC_10605_uid183340
428769603	Cyanobacteria	Cyanobacterium_PCC_10605_uid183340
428771798	Cyanobacteria	Cyanobacterium_PCC_10605_uid183340
428772912	Cyanobacteria	Cyanobacterium_stanieri_PCC_7202_uid183337
172035267	Cyanobacteria	Cyanothece_ATCC_51142_uid59013
218437777	Cyanobacteria	Cyanothece_PCC_7424_uid59025
219883126	Cyanobacteria	Cyanothece_PCC_7425_uid59435
307592465	Cyanobacteria	Cyanothece_PCC_7822_uid52547
307591469	Cyanobacteria	Cyanothece_PCC_7822_uid52547
434406060	Cyanobacteria	Cylindrospermum_stagnale_PCC_7417_uid183111
434407931	Cyanobacteria	Cylindrospermum_stagnale_PCC_7417_uid183111
94985069	Deinococcus-Thermus	Deinococcus_geothermalis_DSM_11300_uid58275
302342784	Proteobacteria	Desulfarculus_baarsii_DSM_2075_uid51371
302343123	Proteobacteria	Desulfarculus_baarsii_DSM_2075_uid51371
328953408	Proteobacteria	Desulfobacca_acetoxidans_DSM_11109_uid65785
328954453	Proteobacteria	Desulfobacca_acetoxidans_DSM_11109_uid65785
158520761	Proteobacteria	Desulfococcus_oleovorans_Hxd3_uid58777
258516134	Firmicutes	Desulfotomaculum_acetoxidans_DSM_771_uid59109
333922794	Firmicutes	Desulfotomaculum_carboxydivorans_CO_1_SRB_uid67317
333977925	Firmicutes	Desulfotomaculum_kuznetsovii_DSM_6115_uid67357
134299484	Firmicutes	Desulfotomaculum_reducens_MI_1_uid58277
334342031	Firmicutes	Desulfotomaculum_ruminis_DSM_2154_uid67507
436839753	Proteobacteria	Desulfovibrio_hydrothermalis_AM13___DSM_14728_uid184831
551593637	Proteobacteria	Desulfovibrio_hydrothermalis_AM13___DSM_14728_uid184831
317051207	Chrysiogenetes	Desulfurispirillum_indicum_S5_uid45897
218884098	Crenarchaeota	Desulfurococcus_kamchatkensis_1221n_uid59133
271501746	Proteobacteria	Dickeya_dadantii_Ech586_uid42519
206901197	Firmicutes	Dictyoglomus_thermophilum_H_6_12_uid59439
217967008	Firmicutes	Dictyoglomus_turgidum_DSM_6724_uid59177
479214655	Firmicutes	Eubacterium_rectale_uid197162
385805128	Crenarchaeota	Fervidicoccus_fontis_Kam940_uid162201
154250066	Thermotogae	Fervidobacterium_nodosum_Rt17_B1_uid58625
383787154	Thermotogae	Fervidobacterium_pennivorans_DSM_9078_uid78143
383787171	Thermotogae	Fervidobacterium_pennivorans_DSM_9078_uid78143
385790833	Fibrobacteres	Fibrobacter_succinogenes_S85_uid161919
261415953	Fibrobacteres	Fibrobacter_succinogenes_S85_uid41169
392398928	Bacteroidetes	Flexibacter_litoralis_DSM_6794_uid168257
336323851	Deferribacteres	Flexistipes_sinusarabici_DSM_4947_uid68147
158313223	Actinobacteria	Frankia_EAN1pec_uid58367
332290340	Proteobacteria	Gallibacterium_anatis_UMN179_uid66567
448236601	Firmicutes	Geobacillus_HH01_uid188479
239825885	Firmicutes	Geobacillus_WCH70_uid59045
319765463	Firmicutes	Geobacillus_Y412MC52_uid55381
261418647	Firmicutes	Geobacillus_Y412MC61_uid41171
336235463	Firmicutes	Geobacillus_thermoglucosidasius_C56_YS93_uid48129
554636663	Cyanobacteria	Gloeobacter_JS_uid225602
554638362	Cyanobacteria	Gloeobacter_JS_uid225602
262194559	Proteobacteria	Haliangium_ochraceum_DSM_14365_uid41425
262198749	Proteobacteria	Haliangium_ochraceum_DSM_14365_uid41425
332668001	Bacteroidetes	Haliscomenobacter_hydrossis_DSM_1100_uid66777
332661948	Bacteroidetes	Haliscomenobacter_hydrossis_DSM_1100_uid66777
121997427	Proteobacteria	Halorhodospira_halophila_SL1_uid58473
428775326	Cyanobacteria	Halothece_PCC_7418_uid183338
428775957	Cyanobacteria	Halothece_PCC_7418_uid183338
220932352	Firmicutes	Halothermothrix_orenii_H_168_uid58585
386750107	Proteobacteria	Helicobacter_cetorum_MIT_00_7128_uid162217
159897108	Chloroflexi	Herpetosiphon_aurantiacus_DSM_785_uid58599
159897229	Chloroflexi	Herpetosiphon_aurantiacus_DSM_785_uid58599
159898439	Chloroflexi	Herpetosiphon_aurantiacus_DSM_785_uid58599
159898994	Chloroflexi	Herpetosiphon_aurantiacus_DSM_785_uid58599
124027594	Crenarchaeota	Hyperthermus_butylicus_DSM_5456_uid57755
385809776	Ignavibacteriae	Ignavibacterium_album_JCM_16511_uid162097
156937122	Crenarchaeota	Ignicoccus_hospitalis_KIN4_I_uid58365
156937257	Crenarchaeota	Ignicoccus_hospitalis_KIN4_I_uid58365
320103683	Planctomycetes	Isosphaera_pallida_ATCC_43644_uid62207
295695987	Firmicutes	Kyrpidia_tusciae_DSM_2912_uid48361
295696826	Firmicutes	Kyrpidia_tusciae_DSM_2912_uid48361
347525463	Firmicutes	Lactobacillus_ruminis_ATCC_27782_uid73417
257125846	Fusobacteria	Leptotrichia_buccalis_C_1013_b_uid59211
52425706	Proteobacteria	Mannheimia_succiniciproducens_MBEL55E_uid58197
328949719	Deinococcus-Thermus	Marinithermus_hydrothermalis_DSM_14884_uid65783
328951416	Deinococcus-Thermus	Marinithermus_hydrothermalis_DSM_14884_uid65783
374339419	Thermotogae	Marinitoga_piezophila_KA3_uid81629
152996705	Proteobacteria	Marinomonas_MWYL1_uid58715
326793976	Proteobacteria	Marinomonas_mediterranea_MMB_1_uid64753
348026607	Firmicutes	Megasphaera_elsdenii_DSM_20460_uid71135
482881768	Deinococcus-Thermus	Meiothermus_ruber_DSM_1279_uid198526
482884633	Deinococcus-Thermus	Meiothermus_ruber_DSM_1279_uid198526
291294617	Deinococcus-Thermus	Meiothermus_ruber_DSM_1279_uid46661
291295868	Deinococcus-Thermus	Meiothermus_ruber_DSM_1279_uid46661
297565150	Deinococcus-Thermus	Meiothermus_silvanus_DSM_9946_uid49485
297567729	Deinococcus-Thermus	Meiothermus_silvanus_DSM_9946_uid49485
389844439	Thermotogae	Mesotoga_prima_MesG1_Ag_4_2_uid52599
146303932	Crenarchaeota	Metallosphaera_sedula_DSM_5348_uid58717
288560439	Euryarchaeota	Methanobrevibacter_ruminantium_M1_uid45857
289192066	Euryarchaeota	Methanocaldococcus_FS406_22_uid42499
256810920	Euryarchaeota	Methanocaldococcus_fervens_AG86_uid59347
15669868	Euryarchaeota	Methanocaldococcus_jannaschii_DSM_2661_uid57713
261403263	Euryarchaeota	Methanocaldococcus_vulcanius_M7_uid41131
261403336	Euryarchaeota	Methanocaldococcus_vulcanius_M7_uid41131
150401506	Euryarchaeota	Methanococcus_aeolicus_Nankai_3_uid58823
150398864	Euryarchaeota	Methanococcus_vannielii_SB_uid58767
297619062	Euryarchaeota	Methanococcus_voltae_A3_uid49529
297619082	Euryarchaeota	Methanococcus_voltae_A3_uid49529
20094733	Euryarchaeota	Methanopyrus_kandleri_AV19_uid57883
20094750	Euryarchaeota	Methanopyrus_kandleri_AV19_uid57883
386002394	Euryarchaeota	Methanosaeta_harundinacea_6Ac_uid81199
116753961	Euryarchaeota	Methanosaeta_thermophila_PT_uid58469
20090780	Euryarchaeota	Methanosarcina_acetivorans_C2A_uid57879
88602039	Euryarchaeota	Methanospirillum_hungatei_JF_1_uid58181
15679093	Euryarchaeota	Methanothermobacter_thermautotrophicus_Delta_H_uid57877
336122255	Euryarchaeota	Methanothermococcus_okinawensis_IH1_uid51535
333911116	Euryarchaeota	Methanotorris_igneus_Kol_5_uid67321
333911207	Euryarchaeota	Methanotorris_igneus_Kol_5_uid67321
189218894	Verrucomicrobia	Methylacidiphilum_infernorum_V4_uid59161
428314623	Cyanobacteria	Microcoleus_PCC_7113_uid183114
336116781	Actinobacteria	Microlunatus_phosphovorus_NM_1_uid68055
336116792	Actinobacteria	Microlunatus_phosphovorus_NM_1_uid68055
339632832	Actinobacteria	Mycobacterium_africanum_GM041182_uid68839
31793999	Actinobacteria	Mycobacterium_bovis_AF2122_97_uid57695
449064896	Actinobacteria	Mycobacterium_bovis_BCG_Korea_1168P_uid189029
378772557	Actinobacteria	Mycobacterium_bovis_BCG_Mexico_uid86889
121638702	Actinobacteria	Mycobacterium_bovis_BCG_Pasteur_1173P2_uid58781
224991194	Actinobacteria	Mycobacterium_bovis_BCG_Tokyo_172_uid59281
340627819	Actinobacteria	Mycobacterium_canettii_CIPT_140010059_uid70731
433627941	Actinobacteria	Mycobacterium_canettii_CIPT_140060008_uid184829
479315779	Actinobacteria	Mycobacterium_tuberculosis_Beijing_NITR203_uid197218
494697186	Actinobacteria	Mycobacterium_tuberculosis_CAS_NITR204_uid202217
385995710	Actinobacteria	Mycobacterium_tuberculosis_CCDC5079_uid161943
506927363	Actinobacteria	Mycobacterium_tuberculosis_CCDC5079_uid203790
385992087	Actinobacteria	Mycobacterium_tuberculosis_CCDC5180_uid161941
15842364	Actinobacteria	Mycobacterium_tuberculosis_CDC1551_uid57775
385999608	Actinobacteria	Mycobacterium_tuberculosis_CTRI_2_uid161997
494701256	Actinobacteria	Mycobacterium_tuberculosis_EAI5_NITR206_uid202218
525675338	Actinobacteria	Mycobacterium_tuberculosis_EAI5_uid212307
471338838	Actinobacteria	Mycobacterium_tuberculosis_Erdman___ATCC_35801_uid193763
148824012	Actinobacteria	Mycobacterium_tuberculosis_F11_uid58417
148662665	Actinobacteria	Mycobacterium_tuberculosis_H37Ra_uid58853
397674737	Actinobacteria	Mycobacterium_tuberculosis_H37Rv_uid170532
15609960	Actinobacteria	Mycobacterium_tuberculosis_H37Rv_uid57777
197738463	Actinobacteria	Mycobacterium_tuberculosis_Haarlem_uid54453
253798092	Actinobacteria	Mycobacterium_tuberculosis_KZN_1435_uid59069
375295360	Actinobacteria	Mycobacterium_tuberculosis_KZN_4207_uid83619
392431568	Actinobacteria	Mycobacterium_tuberculosis_KZN_605_uid54947
383308576	Actinobacteria	Mycobacterium_tuberculosis_RGTB327_uid157907
386005694	Actinobacteria	Mycobacterium_tuberculosis_RGTB423_uid162179
392387452	Actinobacteria	Mycobacterium_tuberculosis_UT205_uid162183
479056786	Actinobacteria	Mycobacterium_tuberculosis_uid185758
338531655	Proteobacteria	Myxococcus_fulvus_HW_1_uid68443
442324870	Proteobacteria	Myxococcus_stipitatus_DSM_14675_uid186549
108757683	Proteobacteria	Myxococcus_xanthus_DK_1622_uid58003
258651463	Actinobacteria	Nakamurella_multipartita_DSM_44233_uid59221
292492843	Proteobacteria	Nitrosococcus_halophilus_Nc4_uid46803
30248154	Proteobacteria	Nitrosomonas_europaea_ATCC_19718_uid57647
114332177	Proteobacteria	Nitrosomonas_eutropha_C91_uid58363
297561931	Actinobacteria	Nocardiopsis_dassonvillei_DSM_43111_uid49483
427708197	Cyanobacteria	Nostoc_PCC_7107_uid182932
427709606	Cyanobacteria	Nostoc_PCC_7107_uid182932
17228972	Cyanobacteria	Nostoc_PCC_7120_uid57803
427726429	Cyanobacteria	Nostoc_PCC_7524_uid182933
428315642	Cyanobacteria	Oscillatoria_PCC_7112_uid183110
428315986	Cyanobacteria	Oscillatoria_PCC_7112_uid183110
428317841	Cyanobacteria	Oscillatoria_PCC_7112_uid183110
428210933	Cyanobacteria	Oscillatoria_acuminata_PCC_6304_uid183003
428214813	Cyanobacteria	Oscillatoria_acuminata_PCC_6304_uid183003
568262741	Firmicutes	Paenibacillus_larvae_04_309_uid232355
374323595	Firmicutes	Paenibacillus_terrae_HPL_003_uid82371
253689622	Proteobacteria	Pectobacterium_carotovorum_PC1_uid59295
194337462	Chlorobi	Pelodictyon_phaeoclathratiforme_BU_1_uid58173
147678263	Firmicutes	Pelotomaculum_thermopropionicum_SI_uid58877
48477125	Euryarchaeota	Picrophilus_torridus_DSM_9790_uid58041
283778927	Planctomycetes	Pirellula_staleyi_DSM_6068_uid43209
428202531	Cyanobacteria	Pleurocapsa_PCC_7327_uid183006
188995796	Bacteroidetes	Porphyromonas_gingivalis_ATCC_33277_uid58879
334146069	Bacteroidetes	Porphyromonas_gingivalis_TDC60_uid67407
34541582	Bacteroidetes	Porphyromonas_gingivalis_W83_uid57641
327314595	Bacteroidetes	Prevotella_denticola_F0289_uid65091
397670657	Actinobacteria	Propionibacterium_propionicum_F0230a_uid170533
428216712	Cyanobacteria	Pseudanabaena_PCC_7367_uid183004
374326372	Crenarchaeota	Pyrobaculum_1860_uid82379
374326510	Crenarchaeota	Pyrobaculum_1860_uid82379
18311717	Crenarchaeota	Pyrobaculum_aerophilum_IM2_uid57727
145591346	Crenarchaeota	Pyrobaculum_arsenaticum_DSM_13514_uid58409
126458897	Crenarchaeota	Pyrobaculum_calidifontis_JCM_11548_uid58787
126459896	Crenarchaeota	Pyrobaculum_calidifontis_JCM_11548_uid58787
119873032	Crenarchaeota	Pyrobaculum_islandicum_DSM_4184_uid58635
171185032	Crenarchaeota	Pyrobaculum_neutrophilum_V24Sta_uid58421
171185609	Crenarchaeota	Pyrobaculum_neutrophilum_V24Sta_uid58421
379004087	Crenarchaeota	Pyrobaculum_oguniense_TE7_uid84411
379004118	Crenarchaeota	Pyrobaculum_oguniense_TE7_uid84411
389851553	Euryarchaeota	Pyrococcus_ST04_uid167261
397651631	Euryarchaeota	Pyrococcus_furiosus_COM1_uid169620
18977501	Euryarchaeota	Pyrococcus_furiosus_DSM_3638_uid57873
14590100	Euryarchaeota	Pyrococcus_horikoshii_OT3_uid57753
337284283	Euryarchaeota	Pyrococcus_yayanosii_CH1_uid68281
337284912	Euryarchaeota	Pyrococcus_yayanosii_CH1_uid68281
347523000	Crenarchaeota	Pyrolobus_fumarii_1A_uid73415
294676819	Proteobacteria	Rhodobacter_capsulatus_SB_1003_uid47509
312114622	Proteobacteria	Rhodomicrobium_vannielii_ATCC_17100_uid43247
209966737	Proteobacteria	Rhodospirillum_centenum_SW_uid58805
83591526	Proteobacteria	Rhodospirillum_rubrum_ATCC_11170_uid57655
83592487	Proteobacteria	Rhodospirillum_rubrum_ATCC_11170_uid57655
386348205	Proteobacteria	Rhodospirillum_rubrum_F11_uid162149
386349206	Proteobacteria	Rhodospirillum_rubrum_F11_uid162149
268317192	Bacteroidetes	Rhodothermus_marinus_DSM_4252_uid41729
268318363	Bacteroidetes	Rhodothermus_marinus_DSM_4252_uid41729
345303015	Bacteroidetes	Rhodothermus_marinus_SG0_5JP17_172_uid72767
345303029	Bacteroidetes	Rhodothermus_marinus_SG0_5JP17_172_uid72767
345301843	Bacteroidetes	Rhodothermus_marinus_SG0_5JP17_172_uid72767
427736873	Cyanobacteria	Rivularia_PCC_7116_uid182929
427738364	Cyanobacteria	Rivularia_PCC_7116_uid182929
479148379	Firmicutes	Roseburia_intestinalis_XB6B4_uid197179
148654545	Chloroflexi	Roseiflexus_RS_1_uid58523
148655579	Chloroflexi	Roseiflexus_RS_1_uid58523
148655995	Chloroflexi	Roseiflexus_RS_1_uid58523
156740214	Chloroflexi	Roseiflexus_castenholzii_DSM_13941_uid58287
156741954	Chloroflexi	Roseiflexus_castenholzii_DSM_13941_uid58287
156743234	Chloroflexi	Roseiflexus_castenholzii_DSM_13941_uid58287
108803115	Actinobacteria	Rubrobacter_xylanophilus_DSM_9941_uid58057
338213752	Bacteroidetes	Runella_slithyformis_DSM_19594_uid68317
257056061	Actinobacteria	Saccharomonospora_viridis_DSM_43017_uid59055
134101626	Actinobacteria	Saccharopolyspora_erythraea_NRRL_2338_uid62947
145593565	Actinobacteria	Salinispora_tropica_CNB_440_uid58565
379728346	Bacteroidetes	Saprospira_grandis_Lewin_uid89375
379728583	Bacteroidetes	Saprospira_grandis_Lewin_uid89375
330838026	Firmicutes	Selenomonas_sputigena_ATCC_35185_uid55329
541863914	Proteobacteria	Serratia_ATCC_39006_uid218470
386313491	Proteobacteria	Shewanella_putrefaciens_200_uid161927
162453956	Proteobacteria	Sorangium_cellulosum__So_ce_56__uid61629
404477386	Firmicutes	Staphylococcus_aureus_08BA02176_uid175257
379794578	Firmicutes	Staphylococcus_aureus_MSHR1132_uid89393
57865884	Firmicutes	Staphylococcus_epidermidis_RP62A_uid57663
289549399	Firmicutes	Staphylococcus_lugdunensis_HKU09_01_uid46233
385783007	Firmicutes	Staphylococcus_lugdunensis_N920143_uid162143
297526511	Crenarchaeota	Staphylothermus_hellenicus_DSM_12710_uid45893
126465223	Crenarchaeota	Staphylothermus_marinus_F1_uid58719
488650965	Firmicutes	Streptococcus_oligofermentans_AS_1_3089_uid201429
125718071	Firmicutes	Streptococcus_sanguinis_SK36_uid58381
386344652	Firmicutes	Streptococcus_thermophilus_JIM_8232_uid162157
55820995	Firmicutes	Streptococcus_thermophilus_LMG_18311_uid58219
387909735	Firmicutes	Streptococcus_thermophilus_MN_ZLW_002_uid166827
386086608	Firmicutes	Streptococcus_thermophilus_ND03_uid162015
70607765	Crenarchaeota	Sulfolobus_acidocaldarius_DSM_639_uid58379
449070323	Crenarchaeota	Sulfolobus_acidocaldarius_Ron12_I_uid189028
385772567	Crenarchaeota	Sulfolobus_islandicus_HVE10_4_uid162067
479325016	Crenarchaeota	Sulfolobus_islandicus_LAL14_1_uid197216
479325194	Crenarchaeota	Sulfolobus_islandicus_LAL14_1_uid197216
284997233	Crenarchaeota	Sulfolobus_islandicus_L_D_8_5_uid43679
227829594	Crenarchaeota	Sulfolobus_islandicus_L_S_2_15_uid58871
227829745	Crenarchaeota	Sulfolobus_islandicus_L_S_2_15_uid58871
227827300	Crenarchaeota	Sulfolobus_islandicus_M_14_25_uid58849
229584519	Crenarchaeota	Sulfolobus_islandicus_M_16_27_uid58851
238619332	Crenarchaeota	Sulfolobus_islandicus_M_16_4_uid58841
385775327	Crenarchaeota	Sulfolobus_islandicus_REY15A_uid162071
385775612	Crenarchaeota	Sulfolobus_islandicus_REY15A_uid162071
229578428	Crenarchaeota	Sulfolobus_islandicus_Y_G_57_14_uid58923
229578509	Crenarchaeota	Sulfolobus_islandicus_Y_G_57_14_uid58923
229578559	Crenarchaeota	Sulfolobus_islandicus_Y_G_57_14_uid58923
229582683	Crenarchaeota	Sulfolobus_islandicus_Y_N_15_51_uid58825
15898533	Crenarchaeota	Sulfolobus_solfataricus_P2_uid57721
15898786	Crenarchaeota	Sulfolobus_solfataricus_P2_uid57721
15922296	Crenarchaeota	Sulfolobus_tokodaii_7_uid57807
188996597	Aquificae	Sulfurihydrogenibium_YO3AOP1_uid58855
225849402	Aquificae	Sulfurihydrogenibium_azorense_Az_Fu1_uid58121
86608086	Cyanobacteria	Synechococcus_JA_2_3B_a_2_13__uid58537
86608324	Cyanobacteria	Synechococcus_JA_2_3B_a_2_13__uid58537
86605586	Cyanobacteria	Synechococcus_JA_3_3Ab_uid58535
86607166	Cyanobacteria	Synechococcus_JA_3_3Ab_uid58535
427713854	Cyanobacteria	Synechococcus_PCC_6312_uid182934
170079601	Cyanobacteria	Synechococcus_PCC_7002_uid59137
428222751	Cyanobacteria	Synechococcus_PCC_7502_uid183008
451816738	Cyanobacteria	Synechocystis_PCC_6803_uid189748
451816761	Cyanobacteria	Synechocystis_PCC_6803_uid189748
38505735	Cyanobacteria	Synechocystis_PCC_6803_uid57659
38505758	Cyanobacteria	Synechocystis_PCC_6803_uid57659
479198752	Synergistetes	Synergistetes_bacterium_SGP1_uid197182
116748788	Proteobacteria	Syntrophobacter_fumaroxidans_MPOB_uid58177
325289402	Firmicutes	Syntrophobotulus_glycolicus_DSM_8271_uid63343
114567271	Firmicutes	Syntrophomonas_wolfei_Goettingen_uid58179
114568033	Firmicutes	Syntrophomonas_wolfei_Goettingen_uid58179
297617525	Firmicutes	Syntrophothermus_lipocalidus_DSM_12680_uid49527
85858439	Proteobacteria	Syntrophus_aciditrophicus_SB_uid58539
375253999	Bacteroidetes	Tannerella_forsythia_ATCC_43037_uid83157
375256004	Bacteroidetes	Tannerella_forsythia_ATCC_43037_uid83157
332798140	Firmicutes	Tepidanaerobacter_Re1_uid66873
438001050	Firmicutes	Tepidanaerobacter_acetatoxydans_Re1_uid184827
254788191	Proteobacteria	Teredinibacter_turnerae_T7901_uid59267
410668760	Firmicutes	Thermacetogenium_phaeum_DSM_12270_uid177811
296133521	Firmicutes	Thermincola_potens_JR_uid48823
296133971	Firmicutes	Thermincola_potens_JR_uid48823
307724245	Firmicutes	Thermoanaerobacter_X513_uid53065
167040468	Firmicutes	Thermoanaerobacter_X514_uid58589
320115748	Firmicutes	Thermoanaerobacter_brockii_finnii_Ako_1_uid55639
289577924	Firmicutes	Thermoanaerobacter_italicus_Ab9_uid46241
297544200	Firmicutes	Thermoanaerobacter_mathranii_A3_uid49481
167037332	Firmicutes	Thermoanaerobacter_pseudethanolicus_ATCC_33223_uid58339
20808984	Firmicutes	Thermoanaerobacter_tengcongensis_MB4_uid57813
304316411	Firmicutes	Thermoanaerobacterium_thermosaccharolyticum_DSM_571_uid51639
304318022	Firmicutes	Thermoanaerobacterium_thermosaccharolyticum_DSM_571_uid51639
433654544	Firmicutes	Thermoanaerobacterium_thermosaccharolyticum_M0795_uid184821
433656226	Firmicutes	Thermoanaerobacterium_thermosaccharolyticum_M0795_uid184821
333898089	Firmicutes	Thermoanaerobacterium_xylanolyticum_LX_11_uid63163
430751267	Firmicutes	Thermobacillus_composti_KWC4_uid74021
269838987	unclassified	Thermobaculum_terrenum_ATCC_BAA_798_uid42011
72161980	Actinobacteria	Thermobifida_fusca_YX_uid57703
390962108	Euryarchaeota	Thermococcus_CL1_uid168259
212224042	Euryarchaeota	Thermococcus_onnurineus_NA1_uid59043
289547784	Aquificae	Thermocrinis_albus_DSM_14484_uid46231
337286704	Thermodesulfobacteria	Thermodesulfatator_indicus_DSM_15286_uid68285
337288653	Thermodesulfobacteria	Thermodesulfobacterium_OPB45_uid68283
332295665	Firmicutes	Thermodesulfobium_narugense_DSM_14796_uid66601
332296548	Firmicutes	Thermodesulfobium_narugense_DSM_14796_uid66601
206889450	Nitrospirae	Thermodesulfovibrio_yellowstonii_DSM_11347_uid59257
206889734	Nitrospirae	Thermodesulfovibrio_yellowstonii_DSM_11347_uid59257
530780006	Crenarchaeota	Thermofilum_1910b_uid215374
119720221	Crenarchaeota	Thermofilum_pendens_Hrk_5_uid58563
119720266	Crenarchaeota	Thermofilum_pendens_Hrk_5_uid58563
221635521	Chloroflexi	Thermomicrobium_roseum_DSM_5159_uid59341
13540943	Euryarchaeota	Thermoplasma_volcanium_GSS1_uid57751
352682422	Crenarchaeota	Thermoproteus_tenax_Kra_1_uid74443
302389101	Firmicutes	Thermosediminibacter_oceani_DSM_16646_uid51421
217076438	Thermotogae	Thermosipho_africanus_TCF52B_uid59095
150021533	Thermotogae	Thermosipho_melanesiensis_BI429_uid58683
150021544	Thermotogae	Thermosipho_melanesiensis_BI429_uid58683
170288804	Thermotogae	Thermotoga_RQ2_uid58935
170288821	Thermotogae	Thermotoga_RQ2_uid58935
568318813	Thermotogae	Thermotoga_maritima_MSB8_uid179902
568318830	Thermotogae	Thermotoga_maritima_MSB8_uid179902
499080544	Thermotogae	Thermotoga_maritima_MSB8_uid202924
499080562	Thermotogae	Thermotoga_maritima_MSB8_uid202924
15644538	Thermotogae	Thermotoga_maritima_MSB8_uid57723
15644555	Thermotogae	Thermotoga_maritima_MSB8_uid57723
281412438	Thermotogae	Thermotoga_naphthophila_RKU_10_uid42777
148270227	Thermotogae	Thermotoga_petrophila_RKU_1_uid58655
338730947	Thermotogae	Thermotoga_thermarum_DSM_5069_uid68449
338730953	Thermotogae	Thermotoga_thermarum_DSM_5069_uid68449
319789847	Aquificae	Thermovibrio_ammonificans_HB_1_uid62095
384438632	Deinococcus-Thermus	Thermus_CCB_US3_UF1_uid81197
384439722	Deinococcus-Thermus	Thermus_CCB_US3_UF1_uid81197
46255173	Deinococcus-Thermus	Thermus_thermophilus_HB27_uid58033
46255186	Deinococcus-Thermus	Thermus_thermophilus_HB27_uid58033
55978330	Deinococcus-Thermus	Thermus_thermophilus_HB8_uid58223
55978343	Deinococcus-Thermus	Thermus_thermophilus_HB8_uid58223
430760753	Proteobacteria	Thioalkalivibrio_nitratireducens_DSM_14787_uid184011
430760768	Proteobacteria	Thioalkalivibrio_nitratireducens_DSM_14787_uid184011
220934961	Proteobacteria	Thioalkalivibrio_sulfidophilus_HL_EbGr7_uid59179
390952682	Proteobacteria	Thiocystis_violascens_DSM_198_uid74025
431929772	Proteobacteria	Thioflavicoccus_mobilis_8321_uid184343
389875616	Proteobacteria	Tistrella_mobilis_KA081020_065_uid167486
333996008	Spirochaetes	Treponema_azotonutricium_ZAS_9_uid67365
333999241	Spirochaetes	Treponema_primitia_ZAS_2_uid67367
328949020	Spirochaetes	Treponema_succinifaciens_DSM_2489_uid65781
297623679	Deinococcus-Thermus	Truepera_radiovictrix_DSM_17093_uid49533
297623891	Deinococcus-Thermus	Truepera_radiovictrix_DSM_17093_uid49533
269798861	Firmicutes	Veillonella_parvula_DSM_2008_uid41927
269798872	Firmicutes	Veillonella_parvula_DSM_2008_uid41927
37677201	Proteobacteria	Vibrio_vulnificus_YJ016_uid58007
307595271	Crenarchaeota	Vulcanisaeta_distributa_DSM_14429_uid52827
307595285	Crenarchaeota	Vulcanisaeta_distributa_DSM_14429_uid52827
325968991	Crenarchaeota	Vulcanisaeta_moutnovskia_768_28_uid63631
325969002	Crenarchaeota	Vulcanisaeta_moutnovskia_768_28_uid63631
298491271	Cyanobacteria	Nostoc_azollae__0708_uid49725
557694432	Thaumarchaeota	Candidatus_Caldiarchaeum_subterraneum_uid227223
119720196	Crenarchaeota	Thermofilum_pendens_Hrk_5_uid58563
330835000	Crenarchaeota	Metallosphaera_cuprina_Ar_4_uid66329
227827193	Crenarchaeota	Sulfolobus_islandicus_M_14_25_uid58849
229584413	Crenarchaeota	Sulfolobus_islandicus_M_16_27_uid58851
568164584	Crenarchaeota	Sulfolobus_acidocaldarius_SUSAZ_uid232254
227829647	Crenarchaeota	Sulfolobus_islandicus_L_S_2_15_uid58871
15920182	Crenarchaeota	Sulfolobus_tokodaii_7_uid57807
