# Supplementary material for: Comparative Genomic Analysis of Mycobacteriaceae Reveals Horizontal Gene Transfer-Mediated Evolution of the CRISPR-Cas System in the Mycobacterium tuberculosis Complex
Source: mSystems. 2021 Jan 19;6(1):e00934-20. doi: 10.1128/mSystems.00934-20 (PMC7820667; doi:10.1128/mSystems.00934-20)
Supplement: TABLE S5 [file mSystems.00934-20-st005.xlsx]

## Sheet: TableS5a
Genome Sequence	Bioproject	Lineage	Study
AM412059	PRJEA70285	BOV	Coll et al 2014
AP012340	PRJDB66	Lineage 4	Coll et al 2014
CP001664	PRJNA17353	Lineage 4	Coll et al 2014
CP002871	PRJNA66061	Lineage 2	Coll et al 2014
CP002882	PRJNA66063	Lineage 2	Coll et al 2014
CP002883	PRJNA66065	Lineage 2	Coll et al 2014
CP002992	PRJNA43171	Lineage 4	Coll et al 2014
CP003233	PRJNA73717	Lineage 4	Coll et al 2014
CP003900	PRJNA170028	BOV	Coll et al 2014
CP006578	PRJNA210717	Lineage 1	Coll et al 2014
NC_002755.2	PRJNA224116	Lineage 4	Coll et al 2014
NC_008769.1	PRJNA224116	BOV	Coll et al 2014
NC_009565.1	PRJNA224116	Lineage 4	Coll et al 2014
NC_012207.1	PRJNA224116	BOV	Coll et al 2014
NC_012943.1	PRJNA224116	Lineage 4	Coll et al 2014
NC_015758.1	PRJNA224116	Lineage 6	Coll et al 2014
NC_016768.1	PRJNA224116	Lineage 4	Coll et al 2014
NC_016804.1	PRJNA224116	BOV	Coll et al 2014
NC_016934.1	PRJNA224116	Lineage 4	Coll et al 2014
NC_017522.1	PRJNA224116	Lineage 2	Coll et al 2014
NC_017528.1	PRJNA162179	Lineage 1	Coll et al 2014
NC_018078.1	PRJNA224116	Lineage 4	Coll et al 2014
NC_020089.1	PRJNA224116	Lineage 4	Coll et al 2014
NC_000962.3	PRJNA224	Lineage 4	Coll et al 2014
Aethiop_vetus_230	PRJEB8432	Lineage 7	Nebenzahl-Guimaraes et al 2016
Aethiop_vetus_232	PRJEB8432	Lineage 7	Nebenzahl-Guimaraes et al 2016
Aethiop_vetus_233	PRJEB8432	Lineage 7	Nebenzahl-Guimaraes et al 2016
Aethiop_vetus_234	PRJEB8432	Lineage 7	Nebenzahl-Guimaraes et al 2016
Aethiop_vetus_229	PRJEB8432	Lineage 7	Nebenzahl-Guimaraes et al 2016
NZ_CP048071.1	PRJNA224116	Lineage 8	Ngabonziza et al 2020
CHIN_26105	PRJNA270004	Lineage 3	Phelan et al 2018
CHIN_F1	PRJNA270004	Lineage 4	Phelan et al 2018
WBB1007_LQ1975	PRJEB21888	Lineage 1	Phelan et al 2018
WBB1008_SL1975	PRJEB21888	Lineage 1	Phelan et al 2018
WBB1009_SL1875	PRJEB21888	Lineage 1	Phelan et al 2018
WBB1451_04-00887-2	PRJEB21888	Lineage 6	Phelan et al 2018
WBB1452_10-01964-2	PRJEB21888	Lineage 4	Phelan et al 2018
WBB1453_11-00429-1	PRJEB21888	Lineage 5	Phelan et al 2018
WBB1454_IB091-1	PRJEB21888	Lineage 5	Phelan et al 2018
WBB1456_11-00225-4	PRJEB21888	Lineage 2	Phelan et al 2018
WBB1457_IB_036-1	PRJEB21888	Lineage 6	Phelan et al 2018
WBB1458_05-01296-1	PRJEB21888	Lineage 6	Phelan et al 2018
WBB1459_E14_22547-1	PRJEB21888	Lineage 6	Phelan et al 2018
WBB1460_E13-13014-2	PRJEB21888	Lineage 6	Phelan et al 2018
WBB445_ARS7496	PRJEB21888	Lineage 2	Phelan et al 2018
WBB446_ARS7884	PRJEB21888	Lineage 4	Phelan et al 2018
WBB447_G67	PRJEB21888	Lineage 6	Phelan et al 2018
WBB448_HPV115_08	PRJEB21888	Lineage 4	Phelan et al 2018

## Sheet: TableS5b
# Fields: query id	subject id	% identity	alignment length	mismatches	gap opens	q. start	q. end	s. start	s. end	evalue	bit score	% query coverage per subject	% query coverage per hsp	subject title
Spacer_retrived	MORY_CR1_SP-18	100	35	0	0	1	35	1	35	2e-14	64.4	100	100	Mycobacterium origys
Spacer_retrived	MCAP_CR1_SP-11	100	35	0	0	1	35	1	35	2e-14	64.4	100	100	Mycobacterium capre
Spacer_retrived	MBOV_CR1_SP-10	100	35	0	0	1	35	1	35	2e-14	64.4	100	100	Mycobacterium bovis
Spacer_retrived	MAF_CR1_SP-23	100	35	0	0	1	35	1	35	2e-14	64.4	100	100	Mycobacterium africanum
